# Supplementary material for: Ethical considerations and concerns in the implementation of AI in pharmacy practice: a cross-sectional study
Source: BMC Med Ethics. 2024 May 16;25:55. doi: 10.1186/s12910-024-01062-8 (PMC11096093; doi:10.1186/s12910-024-01062-8)
Supplement: Supplementary file 2 — Supplementary Material 2 [file 12910_2024_1062_MOESM2_ESM.xlsx]

## Sheet: AI Ethics - Graduate
CountryofResidence	Occupation	Age Group	MaritalStatus	MonthlyHouseholdNetIncome	University	AcademicDegree	WorkStatus	Years of Experience	WorkPlace	Techsavvyness	AIUnderstanding	dataprivacy	hackingandcybersecuritythreats	replacenonspecializedpharmacists	costlysubscriptions	lackofaccess	absenceofcomprehensivelegalregulation	lackofpropertrainingforpharmacists	physiciansarereluctant	patientsareapprehensive	affectthetimeallocatedforpatientcounseling	oversellunnecessaryOTC	educatingAIdevelopers	Concern_Score	Concerns
Jordan	Pharmacist	Younger than the mean	Single	Middle Class	Private	BPharm	Not Working	0		Neutral	Disagree	Neutral	Neutral	Agree	Agree	Agree	Agree	Agree	Neutral	Agree	Agree	Agree	Agree	75	Low
Jordan	Pharmacist	Younger than the mean	Single	Lower Class	Private	BPharm	Not Working	2		Agree	Neutral	Agree	Agree	Agree	Agree	Agree	Neutral	Agree	Agree	Agree	Agree	Agree	Agree	78.3333	High
Jordan	Pharmacist	Older than the mean	Married	Middle Class	Govermental	MSc	Full-Time	16	Comunity Pharmacy	Agree	Strongly Agree	Agree	Agree	Agree	Agree	Agree	Agree	Agree	Agree	Agree	Agree	Agree	Agree	80	High
Jordan	Pharmacist	Younger than the mean	Single	Lower Class	Private	BPharm	Not Working	3		Agree	Neutral	Strongly Agree	Strongly Agree	Agree	Agree	Agree	Agree	Agree	Agree	Agree	Agree	Agree	Neutral	81.6667	High
Jordan	Pharmacist	Younger than the mean	Single	Lower Class	Private	BPharm	Not Working	3		Strongly Agree	Strongly Disagree	Strongly Agree	Strongly Agree	Strongly Agree	Strongly Agree	Strongly Agree	Strongly Agree	Strongly Agree	Strongly Agree	Strongly Agree	Strongly Agree	Strongly Agree	Strongly Agree	100	High
Jordan	Pharmacist	Younger than the mean	Single	Middle Class	Private	BPharm	Part-Time	1		Neutral	Strongly Disagree	Agree	Agree	Agree	Agree	Agree	Agree	Agree	Agree	Agree	Agree	Agree	Agree	80	High
Jordan	Pharmacist	Older than the mean	Married	Lower Class	Private	BPharm	Full-Time	29	Others	Neutral	Neutral	Neutral	Neutral	Neutral	Neutral	Neutral	Neutral	Neutral	Neutral	Neutral	Neutral	Neutral	Agree	61.6667	Low
Jordan	Pharmacist	Younger than the mean	Married	Lower Class	Private	BPharm	Part-Time	5		Agree	Strongly Agree	Agree	Agree	Agree	Agree	Agree	Agree	Agree	Agree	Agree	Neutral	Neutral	Agree	76.6667	High
Jordan	Pharmacist	Younger than the mean	Married	Lower Class	Private	BPharm	Not Working	7		Strongly Agree	Agree	Strongly Agree	Strongly Agree	Strongly Agree	Strongly Agree	Strongly Agree	Strongly Agree	Agree	Strongly Agree	Strongly Agree	Strongly Agree	Strongly Agree	Strongly Agree	98.3333	High
Jordan	Pharmacist	Younger than the mean	Married	Middle Class	Private	BPharm	Full-Time	3	Comunity Pharmacy	Strongly Agree	Neutral	Neutral	Agree	Neutral	Neutral	Agree	Strongly Agree	Neutral	Neutral	Neutral	Agree	Strongly Disagree	Strongly Agree	68.3333	Low
Jordan	Pharmacist	Younger than the mean	Single	Middle Class	Private	BPharm	Self-Employed	2	Others	Neutral	Disagree	Agree	Agree	Strongly Agree	Strongly Agree	Agree	Agree	Agree	Strongly Agree	Strongly Agree	Strongly Agree	Agree	Neutral	86.6667	High
Jordan	Pharmacist	Younger than the mean	Married	Lower Class	Private	BPharm	Not Working	5		Agree	Neutral	Agree	Strongly Agree	Neutral	Agree	Strongly Agree	Agree	Agree	Neutral	Agree	Agree	Neutral	Strongly Agree	80	High
Jordan	Pharmacist	Younger than the mean	Single	Middle Class	Private	BPharm	Full-Time	2	Comunity Pharmacy	Strongly Agree	Agree	Strongly Agree	Strongly Agree	Agree	Agree	Strongly Agree	Strongly Agree	Strongly Agree	Agree	Strongly Agree	Disagree	Neutral	Neutral	83.3333	High
Jordan	Pharmacist	Younger than the mean	Married	Upper Class	Private	BPharm	Not Working	2		Agree	Disagree	Agree	Neutral	Agree	Agree	Neutral	Neutral	Neutral	Disagree	Neutral	Neutral	Neutral	Neutral	63.3333	Low
Jordan	Pharmacist	Younger than the mean	Others	Lower Class	Private	BPharm	Part-Time	8	Comunity Pharmacy	Neutral	Neutral	Agree	Agree	Strongly Agree	Strongly Agree	Strongly Agree	Neutral	Agree	Neutral	Agree	Agree	Neutral	Neutral	78.3333	High
Jordan	Pharmacist	Younger than the mean	Single	Middle Class	Private	BPharm	Not Working	0		Agree	Disagree	Agree	Agree	Agree	Agree	Agree	Disagree	Agree	Agree	Agree	Neutral	Disagree	Strongly Agree	73.3333	Low
Jordan	Pharmacist	Older than the mean	Married	Upper Class	Govermental	MSc	Part-Time	33	Others	Agree	Strongly Agree	Disagree	Disagree	Strongly Disagree	Strongly Disagree	Strongly Disagree	Strongly Agree	Disagree	Disagree	Neutral	Agree	Agree	Strongly Agree	53.3333	Low
Jordan	Pharmacist	Younger than the mean	Single	Middle Class	Private	BPharm	Not Working	1		Agree	Disagree	Strongly Agree	Strongly Agree	Agree	Strongly Agree	Strongly Agree	Disagree	Agree	Neutral	Agree	Agree	Strongly Agree	Strongly Agree	85	High
Jordan	Pharmacist	Younger than the mean	Married	Lower Class	Private	BPharm	Not Working	2		Agree	Neutral	Strongly Agree	Strongly Agree	Strongly Agree	Strongly Agree	Strongly Agree	Neutral	Disagree	Strongly Agree	Strongly Agree	Neutral	Agree	Strongly Agree	86.6667	High
Jordan	Pharmacist	Younger than the mean	Married	Middle Class	Govermental	PharmD	Full-Time	14	Comunity Pharmacy	Agree	Neutral	Disagree	Disagree	Neutral	Neutral	Strongly Agree	Agree	Agree	Agree	Disagree	Disagree	Disagree	Agree	61.6667	Low
Jordan	Pharmacist	Younger than the mean	Married	Lower Class	Private	BPharm	Self-Employed	11	Others	Agree	Agree	Strongly Agree	Strongly Agree	Strongly Agree	Strongly Agree	Strongly Agree	Agree	Strongly Agree	Strongly Agree	Strongly Agree	Agree	Strongly Agree	Strongly Agree	96.6667	High
Jordan	Pharmacist	Older than the mean	Married	Upper Class	Govermental	MSc	Full-Time	24	Comunity Pharmacy	Neutral	Neutral	Agree	Agree	Agree	Agree	Agree	Agree	Agree	Agree	Agree	Agree	Agree	Neutral	78.3333	High
Jordan	Pharmacist	Younger than the mean	Married	Lower Class	Private	BPharm	Part-Time	8	Comunity Pharmacy	Agree	Strongly Agree	Agree	Agree	Agree	Agree	Agree	Agree	Agree	Agree	Agree	Agree	Agree	Agree	80	High
Jordan	Pharmacist	Younger than the mean	Single	Lower Class	Private	BPharm	Full-Time	4	Comunity Pharmacy	Strongly Agree	Neutral	Disagree	Disagree	Strongly Agree	Agree	Strongly Agree	Strongly Agree	Strongly Agree	Strongly Agree	Strongly Agree	Neutral	Neutral	Strongly Agree	81.6667	High
Jordan	Pharmacist	Younger than the mean	Single	Upper Class	Govermental	BPharm	Part-Time	3	Drug Store or Company	Strongly Agree	Agree	Agree	Strongly Disagree	Agree	Agree	Agree	Strongly Agree	Strongly Agree	Agree	Disagree	Strongly Agree	Strongly Agree	Strongly Agree	80	High
Jordan	Pharmacist	Older than the mean	Married	Upper Class	Govermental	BPharm	Full-Time	18	Comunity Pharmacy	Agree	Neutral	Agree	Agree	Disagree	Neutral	Neutral	Agree	Disagree	Neutral	Neutral	Agree	Agree	Strongly Agree	68.3333	Low
Jordan	Pharmacist	Younger than the mean	Single	Middle Class	Govermental	BPharm	Full-Time	4	Comunity Pharmacy	Strongly Agree	Strongly Agree	Strongly Agree	Strongly Agree	Strongly Agree	Strongly Agree	Strongly Agree	Strongly Agree	Strongly Agree	Strongly Agree	Strongly Agree	Strongly Agree	Strongly Agree	Strongly Agree	100	High
Jordan	Pharmacist	Older than the mean	Married	Middle Class	Private	BPharm	Self-Employed	26	Comunity Pharmacy	Strongly Disagree	Strongly Disagree	Agree	Agree	Agree	Neutral	Neutral	Neutral	Agree	Agree	Agree	Agree	Neutral	Strongly Agree	75	Low
Jordan	Pharmacist	Older than the mean	Married	Middle Class	Private	BPharm	Self-Employed	29	Others	Agree	Neutral	Agree	Neutral	Neutral	Neutral	Agree	Agree	Agree	Agree	Agree	Agree	Agree	Strongly Agree	76.6667	High
Jordan	Pharmacist	Younger than the mean	Single	Lower Class	Govermental	BPharm	Full-Time	2	Comunity Pharmacy	Neutral	Disagree	Neutral	Neutral	Agree	Agree	Agree	Strongly Agree	Agree	Agree	Agree	Agree	Agree	Strongly Agree	80	High
Jordan	Pharmacist	Older than the mean	Married	Lower Class	Govermental	BPharm	Full-Time	18	Comunity Pharmacy	Disagree	Strongly Disagree	Strongly Agree	Strongly Agree	Strongly Agree	Strongly Agree	Strongly Agree	Strongly Agree	Strongly Agree	Strongly Agree	Agree	Strongly Agree	Strongly Disagree	Strongly Agree	91.6667	High
Jordan	Pharmacist	Older than the mean	Married	Lower Class	Private	BPharm	Full-Time	22	Comunity Pharmacy	Disagree	Strongly Disagree	Agree	Neutral	Neutral	Agree	Strongly Agree	Agree	Neutral	Strongly Agree	Agree	Agree	Neutral	Neutral	75	Low
Jordan	Pharmacist	Younger than the mean	Married	Upper Class	Private	BPharm	Full-Time	13	Comunity Pharmacy	Strongly Agree	Agree	Strongly Agree	Agree	Agree	Agree	Agree	Strongly Agree	Agree	Strongly Agree	Strongly Agree	Agree	Agree	Agree	86.6667	High
Jordan	Pharmacist	Older than the mean	Married	Middle Class	Govermental	PharmD	Self-Employed	18	Others	Neutral	Disagree	Agree	Agree	Agree	Agree	Agree	Agree	Agree	Agree	Agree	Agree	Agree	Disagree	76.6667	High
Jordan	Pharmacist	Younger than the mean	Single	Middle Class	Govermental	PharmD	Full-Time	8	Comunity Pharmacy	Neutral	Strongly Disagree	Neutral	Neutral	Neutral	Neutral	Neutral	Neutral	Neutral	Neutral	Neutral	Neutral	Neutral	Strongly Disagree	56.6667	Low
Jordan	Pharmacist	Younger than the mean	Single	Upper Class	Private	BPharm	Part-Time	6		Neutral	Strongly Disagree	Neutral	Neutral	Neutral	Neutral	Neutral	Neutral	Neutral	Neutral	Neutral	Neutral	Neutral	Neutral	60	Low
Jordan	Pharmacist	Older than the mean	Married	Upper Class	Govermental	BPharm	Full-Time	26	Comunity Pharmacy	Disagree	Strongly Disagree	Agree	Neutral	Strongly Agree	Agree	Agree	Strongly Agree	Strongly Agree	Strongly Agree	Neutral	Strongly Agree	Strongly Disagree	Agree	80	High
Jordan	Pharmacist	Younger than the mean	Single	Upper Class	Govermental	BPharm	Full-Time	6		Strongly Agree	Agree	Strongly Agree	Neutral	Strongly Agree	Strongly Agree	Strongly Agree	Strongly Agree	Strongly Agree	Strongly Agree	Strongly Agree	Strongly Agree	Strongly Agree	Strongly Agree	96.6667	High
Jordan	Pharmacist	Younger than the mean	Single	Upper Class	Govermental	BPharm	Part-Time	11	Comunity Pharmacy	Disagree	Strongly Disagree	Neutral	Neutral	Neutral	Neutral	Neutral	Neutral	Neutral	Neutral	Neutral	Neutral	Neutral	Strongly Disagree	56.6667	Low
Jordan	Pharmacist	Older than the mean	Married	Upper Class	Govermental	BPharm	Full-Time	18	Comunity Pharmacy	Neutral	Strongly Disagree	Neutral	Neutral	Neutral	Strongly Agree	Strongly Agree	Strongly Agree	Strongly Agree	Neutral	Neutral	Strongly Agree	Neutral	Agree	78.3333	High
Jordan	Pharmacist	Older than the mean	Others	Middle Class	Govermental	MSc	Self-Employed	33	Others	Agree	Strongly Disagree	Disagree	Disagree	Disagree	Disagree	Disagree	Agree	Agree	Disagree	Disagree	Agree	Neutral	Agree	55	Low
Jordan	Faculty Member	Younger than the mean	Married	Upper Class	Govermental	BPharm	Part-Time	4	University	Agree	Agree	Agree	Agree	Disagree	Neutral	Neutral	Strongly Agree	Strongly Agree	Neutral	Neutral	Agree	Agree	Strongly Agree	75	Low
Jordan	Faculty Member	Older than the mean	Married	Upper Class	Private	PhD	Full-Time	9	University	Strongly Agree	Strongly Agree	Neutral	Neutral	Agree	Strongly Agree	Strongly Agree	Agree	Agree	Agree	Neutral	Agree	Neutral	Agree	76.6667	High
Jordan	Faculty Member	Older than the mean	Married	Upper Class	Private	PhD	Full-Time	5	University	Strongly Agree	Neutral	Disagree	Disagree	Neutral	Agree	Agree	Strongly Agree	Strongly Agree	Agree	Strongly Disagree	Agree	Agree	Strongly Agree	71.6667	Low
Jordan	Faculty Member	Younger than the mean	Others	Upper Class	Govermental	PhD	Full-Time	7	University	Agree	Disagree	Strongly Agree	Strongly Agree	Agree	Agree	Strongly Agree	Agree	Strongly Agree	Strongly Agree	Strongly Agree	Neutral	Neutral	Agree	86.6667	High
Jordan	Faculty Member	Younger than the mean	Single	Upper Class	Private	PhD	Full-Time	10	University	Neutral	Neutral	Agree	Agree	Agree	Agree	Agree	Agree	Agree	Agree	Agree	Agree	Agree	Neutral	78.3333	High
Jordan	Faculty Member	Older than the mean	Married	Upper Class	Govermental	PhD	Full-Time	15	University	Strongly Agree	Neutral	Agree	Agree	Agree	Agree	Agree	Agree	Agree	Neutral	Neutral	Agree	Agree	Strongly Agree	78.3333	High
Jordan	Faculty Member	Older than the mean	Married	Upper Class	Private	PhD	Full-Time	20	University	Neutral	Neutral	Strongly Disagree	Strongly Disagree	Disagree	Agree	Strongly Disagree	Strongly Agree	Strongly Disagree	Disagree	Disagree	Strongly Agree	Strongly Agree	Strongly Agree	56.6667	Low
Jordan	Faculty Member	Older than the mean	Married	Upper Class	Govermental	PhD	Full-Time	25	University	Neutral	Disagree	Strongly Agree	Strongly Agree	Strongly Agree	Strongly Agree	Strongly Agree	Strongly Agree	Strongly Agree	Strongly Agree	Strongly Agree	Strongly Agree	Strongly Agree	Strongly Agree	100	High
Jordan	Faculty Member	Younger than the mean	Single	Upper Class	Private	MSc	Full-Time	2	University	Neutral	Agree	Neutral	Neutral	Neutral	Neutral	Neutral	Neutral	Neutral	Neutral	Neutral	Neutral	Neutral	Strongly Agree	63.3333	Low
Jordan	Faculty Member	Younger than the mean	Single	Upper Class	Govermental	PhD	Full-Time	13	University	Neutral	Disagree	Neutral	Neutral	Neutral	Neutral	Neutral	Neutral	Neutral	Neutral	Neutral	Neutral	Neutral	Agree	61.6667	Low
Jordan	Faculty Member	Older than the mean	Married	Upper Class	Private	PhD	Full-Time	8	University	Agree	Neutral	Strongly Disagree	Strongly Disagree	Agree	Agree	Agree	Strongly Agree	Strongly Agree	Strongly Disagree	Strongly Disagree	Strongly Agree	Strongly Disagree	Neutral	58.3333	Low
Jordan	Faculty Member	Older than the mean	Married	Upper Class	Private	PhD	Full-Time	20	University	Strongly Agree	Strongly Agree	Strongly Agree	Strongly Agree	Strongly Agree	Strongly Agree	Strongly Agree	Strongly Agree	Strongly Agree	Strongly Agree	Strongly Agree	Strongly Agree	Strongly Agree	Neutral	96.6667	High
Jordan	Faculty Member	Older than the mean	Married	Upper Class	Govermental	PhD	Full-Time	13	University	Strongly Agree	Neutral	Agree	Agree	Agree	Agree	Agree	Strongly Agree	Agree	Agree	Strongly Agree	Agree	Agree	Strongly Agree	85	High
Jordan	Faculty Member	Younger than the mean	Married	Upper Class	Private	MSc	Full-Time	11	University	Strongly Agree	Strongly Agree	Strongly Agree	Strongly Agree	Neutral	Strongly Agree	Strongly Agree	Strongly Agree	Agree	Strongly Agree	Agree	Strongly Agree	Disagree	Neutral	85	High
Jordan	Faculty Member	Older than the mean	Married	Upper Class	Private	PhD	Full-Time	23	University	Strongly Agree	Strongly Agree	Neutral	Neutral	Neutral	Neutral	Neutral	Neutral	Strongly Agree	Neutral	Neutral	Neutral	Neutral	Agree	65	Low
Jordan	Faculty Member	Younger than the mean	Married	Upper Class	Private	MSc	Full-Time	8	University	Agree	Neutral	Agree	Agree	Agree	Agree	Agree	Agree	Agree	Agree	Agree	Neutral	Neutral	Neutral	75	Low
Jordan	Faculty Member	Younger than the mean	Single	Middle Class	Private	BPharm	Full-Time	5	University	Agree	Neutral	Disagree	Agree	Agree	Agree	Agree	Agree	Agree	Neutral	Agree	Agree	Agree	Agree	75	Low
Jordan	Faculty Member	Older than the mean	Married	Upper Class	Private	PhD	Full-Time	3	University	Agree	Agree	Strongly Agree	Strongly Agree	Strongly Agree	Strongly Agree	Strongly Agree	Agree	Strongly Agree	Strongly Agree	Strongly Disagree	Agree	Strongly Disagree	Strongly Agree	83.3333	High
Jordan	Faculty Member	Younger than the mean	Married	Upper Class	Govermental	PhD	Full-Time	1	University	Neutral	Disagree	Strongly Agree	Strongly Agree	Strongly Agree	Strongly Agree	Agree	Agree	Agree	Agree	Agree	Agree	Agree	Strongly Agree	88.3333	High
Jordan	Faculty Member	Younger than the mean	Married	Lower Class	Private	MSc	Full-Time	9	University	Strongly Agree	Disagree	Strongly Agree	Strongly Agree	Strongly Agree	Strongly Agree	Strongly Agree	Strongly Agree	Strongly Agree	Strongly Agree	Strongly Agree	Strongly Agree	Strongly Agree	Strongly Agree	100	High
Jordan	Faculty Member	Younger than the mean	Married	Middle Class	Govermental	MSc	Full-Time	5	University	Neutral	Neutral	Agree	Agree	Agree	Agree	Agree	Neutral	Agree	Agree	Neutral	Neutral	Agree	Strongly Agree	76.6667	High
Jordan	Faculty Member	Older than the mean	Married	Upper Class	Private	PhD	Full-Time	5	University	Agree	Strongly Disagree	Strongly Agree	Strongly Agree	Strongly Agree	Strongly Agree	Strongly Agree	Strongly Agree	Neutral	Strongly Agree	Strongly Agree	Strongly Agree	Strongly Agree	Neutral	93.3333	High
Jordan	Faculty Member	Younger than the mean	Single	Upper Class	Private	BPharm	Full-Time	8	University	Agree	Neutral	Disagree	Agree	Strongly Agree	Agree	Strongly Agree	Agree	Agree	Strongly Agree	Strongly Agree	Strongly Agree	Agree	Agree	85	High
Jordan	Faculty Member	Older than the mean	Married	Lower Class	Govermental	MSc	Part-Time	12	University	Agree	Strongly Disagree	Agree	Agree	Agree	Agree	Agree	Agree	Agree	Agree	Agree	Agree	Agree	Neutral	78.3333	High
Jordan	Faculty Member	Younger than the mean	Married	Upper Class	Private	PhD	Full-Time	1	University	Neutral	Neutral	Agree	Agree	Agree	Agree	Agree	Disagree	Agree	Agree	Agree	Neutral	Neutral	Agree	73.3333	Low
Jordan	Faculty Member	Older than the mean	Single	Upper Class	Private	PhD	Full-Time	14	University	Strongly Agree	Disagree	Neutral	Neutral	Disagree	Agree	Agree	Neutral	Disagree	Disagree	Neutral	Disagree	Disagree	Agree	56.6667	Low
Jordan	Faculty Member	Older than the mean	Married	Upper Class	Govermental	PhD	Full-Time	30	University	Neutral	Strongly Disagree	Strongly Agree	Strongly Agree	Strongly Agree	Strongly Agree	Strongly Agree	Strongly Agree	Agree	Strongly Agree	Strongly Agree	Strongly Agree	Strongly Agree	Strongly Agree	98.3333	High
Jordan	Faculty Member	Older than the mean	Single	Upper Class	Govermental	MSc	Full-Time	14	University	Agree	Strongly Agree	Neutral	Neutral	Agree	Agree	Agree	Neutral	Agree	Agree	Neutral	Agree	Agree	Agree	73.3333	Low
Jordan	Faculty Member	Older than the mean	Married	Middle Class	Govermental	PhD	Full-Time	15	University	Agree	Disagree	Neutral	Neutral	Neutral	Neutral	Neutral	Neutral	Neutral	Neutral	Neutral	Neutral	Neutral	Neutral	60	Low
Jordan	Faculty Member	Older than the mean	Married	Upper Class	Govermental	PhD	Full-Time	25	University	Agree	Disagree	Strongly Agree	Agree	Agree	Strongly Agree	Strongly Agree	Strongly Disagree	Strongly Agree	Strongly Agree	Agree	Strongly Disagree	Disagree	Strongly Agree	76.6667	High
Jordan	Faculty Member	Older than the mean	Married	Upper Class	Private	PhD	Full-Time	10	University	Agree	Disagree	Agree	Neutral	Strongly Agree	Strongly Agree	Strongly Agree	Agree	Agree	Neutral	Neutral	Neutral	Neutral	Neutral	75	Low
Jordan	Faculty Member	Older than the mean	Married	Upper Class	Private	PhD	Full-Time	16	University	Neutral	Disagree	Strongly Agree	Neutral	Strongly Disagree	Agree	Strongly Agree	Neutral	Strongly Agree	Strongly Agree	Strongly Disagree	Neutral	Neutral	Agree	70	Low
Jordan	Faculty Member	Younger than the mean	Single	Upper Class	Private	PhD	Full-Time	10	University	Agree	Strongly Disagree	Agree	Neutral	Strongly Agree	Neutral	Neutral	Agree	Neutral	Neutral	Neutral	Neutral	Disagree	Agree	66.6667	Low
Jordan	Faculty Member	Older than the mean	Married	Upper Class	Private	PhD	Full-Time	25	University	Agree	Disagree	Neutral	Neutral	Neutral	Neutral	Strongly Agree	Agree	Neutral	Neutral	Neutral	Neutral	Strongly Disagree	Strongly Disagree	58.3333	Low
Jordan	Faculty Member	Older than the mean	Married	Middle Class	Private	PhD	Full-Time	19	University	Agree	Strongly Disagree	Neutral	Neutral	Neutral	Neutral	Neutral	Neutral	Neutral	Neutral	Neutral	Neutral	Neutral	Disagree	58.3333	Low
Jordan	Faculty Member	Younger than the mean	Married	Upper Class	Govermental	MSc	Full-Time	7	University	Agree	Disagree	Agree	Agree	Agree	Agree	Agree	Agree	Agree	Neutral	Agree	Agree	Neutral	Agree	76.6667	High
Jordan	Faculty Member	Older than the mean	Married	Upper Class	Govermental	PhD	Full-Time	33	University	Neutral	Neutral	Neutral	Disagree	Neutral	Disagree	Neutral	Strongly Agree	Strongly Agree	Agree	Neutral	Strongly Agree	Strongly Agree	Neutral	71.6667	Low
Jordan	Faculty Member	Older than the mean	Married	Upper Class	Private	PhD	Full-Time	5	University	Strongly Agree	Agree	Agree	Strongly Agree	Agree	Strongly Agree	Agree	Strongly Agree	Strongly Agree	Agree	Strongly Agree	Strongly Agree	Agree	Strongly Disagree	85	High
Jordan	Faculty Member	Older than the mean	Others	Upper Class	Private	PhD	Part-Time	60	University	Strongly Agree	Strongly Agree	Agree	Agree	Strongly Agree	Agree	Agree	Agree	Agree	Agree	Agree	Agree	Agree	Strongly Disagree	76.6667	High
Jordan	Faculty Member	Older than the mean	Married	Middle Class	Govermental	MSc	Part-Time	3.5	University	Agree	Strongly Agree	Agree	Agree	Agree	Agree	Agree	Agree	Neutral	Neutral	Agree	Agree	Agree	Agree	76.6667	High
Jordan	Faculty Member	Younger than the mean	Single	Lower Class	Govermental	MSc	Part-Time	3	University	Disagree	Disagree	Agree	Agree	Agree	Neutral	Disagree	Strongly Agree	Strongly Agree	Agree	Strongly Agree	Agree	Agree	Disagree	76.6667	High
Jordan	Pharmacist	Younger than the mean	Single	Middle Class	Private	BPharm	Full-Time	7	Comunity Pharmacy	Neutral	Disagree	Neutral	Neutral	Neutral	Neutral	Neutral	Neutral	Neutral	Neutral	Neutral	Neutral	Neutral	Neutral	60	Low
Jordan	Pharmacist	Younger than the mean	Single	Lower Class	Govermental	BPharm	Not Working	0		Strongly Disagree	Strongly Disagree	Agree	Strongly Agree	Agree	Agree	Strongly Agree	Agree	Strongly Agree	Agree	Strongly Agree	Strongly Agree	Agree	Strongly Disagree	83.3333	High
Jordan	Pharmacist	Younger than the mean	Married	Middle Class	Private	BPharm	Full-Time	7	Comunity Pharmacy	Neutral	Strongly Disagree	Neutral	Neutral	Neutral	Neutral	Neutral	Neutral	Neutral	Neutral	Neutral	Neutral	Neutral	Neutral	60	Low
Jordan	Pharmacist	Younger than the mean	Single	Middle Class	Private	BPharm	Full-Time	7	Comunity Pharmacy	Disagree	Disagree	Neutral	Neutral	Neutral	Neutral	Neutral	Neutral	Neutral	Neutral	Neutral	Neutral	Neutral	Neutral	60	Low
Jordan	Pharmacist	Younger than the mean	Single	Middle Class	Private	BPharm	Full-Time	7	Comunity Pharmacy	Neutral	Strongly Disagree	Neutral	Neutral	Neutral	Neutral	Neutral	Neutral	Neutral	Neutral	Neutral	Neutral	Neutral	Neutral	60	Low
Jordan	Pharmacist	Older than the mean	Married	Middle Class	Govermental	PharmD	Full-Time	20	Hospital Pharmacy	Neutral	Neutral	Agree	Agree	Agree	Agree	Agree	Agree	Agree	Agree	Agree	Agree	Agree	Strongly Agree	81.6667	High
Jordan	Pharmacist	Younger than the mean	Married	Middle Class	Govermental	BPharm	Part-Time	8	Comunity Pharmacy	Disagree	Strongly Disagree	Neutral	Neutral	Neutral	Neutral	Neutral	Neutral	Neutral	Neutral	Neutral	Neutral	Neutral	Neutral	60	Low
Jordan	Pharmacist	Younger than the mean	Single	Lower Class	Govermental	BPharm	Self-Employed	6	Hospital Pharmacy	Disagree	Strongly Disagree	Agree	Agree	Agree	Agree	Agree	Agree	Agree	Agree	Agree	Agree	Agree	Neutral	78.3333	High
Jordan	Pharmacist	Younger than the mean	Single	Middle Class	Govermental	BPharm	Full-Time	6	Hospital Pharmacy	Neutral	Strongly Disagree	Neutral	Neutral	Neutral	Neutral	Neutral	Neutral	Neutral	Neutral	Neutral	Neutral	Neutral	Neutral	60	Low
Libya	Pharmacist	Younger than the mean	Married	Middle Class	Govermental	PharmD	Part-Time	10	Others	Agree	Neutral	Strongly Agree	Strongly Agree	Strongly Agree	Strongly Agree	Strongly Agree	Neutral	Strongly Agree	Strongly Agree	Strongly Agree	Agree	Strongly Agree	Neutral	91.6667	High
Libya	Pharmacist	Younger than the mean	Single	Middle Class	Govermental	BPharm	Part-Time	4		Strongly Agree	Neutral	Strongly Agree	Strongly Agree	Neutral	Strongly Agree	Strongly Agree	Neutral	Strongly Agree	Strongly Agree	Strongly Agree	Agree	Disagree	Strongly Agree	86.6667	High
Libya	Pharmacist	Younger than the mean	Single	Middle Class	Govermental	BPharm	Full-Time	12	Hospital Pharmacy	Neutral	Agree	Agree	Strongly Agree	Agree	Agree	Agree	Agree	Strongly Agree	Neutral	Neutral	Agree	Neutral	Disagree	75	Low
Libya	Pharmacist	Younger than the mean	Single	Lower Class	Govermental	MSc	Full-Time	11		Neutral	Neutral	Strongly Agree	Strongly Agree	Strongly Agree	Strongly Agree	Strongly Agree	Strongly Agree	Strongly Agree	Strongly Agree	Strongly Agree	Strongly Agree	Strongly Agree	Agree	98.3333	High
Libya	Pharmacist	Younger than the mean	Married	Lower Class	Govermental	BPharm	Not Working	11		Neutral	Neutral	Agree	Agree	Agree	Agree	Agree	Neutral	Agree	Agree	Agree	Strongly Agree	Neutral	Strongly Agree	80	High
Libya	Pharmacist	Younger than the mean	Single	Lower Class	Govermental	PharmD	Part-Time	5		Neutral	Strongly Agree	Disagree	Disagree	Strongly Agree	Strongly Agree	Agree	Agree	Agree	Agree	Agree	Agree	Strongly Agree	Neutral	76.6667	High
Libya	Pharmacist	Younger than the mean	Married	Middle Class	Govermental	BPharm	Part-Time	13		Neutral	Agree	Agree	Agree	Agree	Agree	Agree	Agree	Agree	Neutral	Neutral	Agree	Strongly Agree	Strongly Agree	80	High
Libya	Pharmacist	Younger than the mean	Married	Lower Class	Govermental	BPharm	Not Working	4		Disagree	Neutral	Strongly Agree	Agree	Neutral	Disagree	Strongly Agree	Strongly Agree	Agree	Strongly Agree	Agree	Strongly Agree	Strongly Agree	Neutral	83.3333	High
Libya	Pharmacist	Younger than the mean	Married	Middle Class	Govermental	BPharm	Self-Employed	6	Comunity Pharmacy	Strongly Agree	Strongly Agree	Agree	Neutral	Agree	Agree	Neutral	Strongly Agree	Agree	Agree	Strongly Agree	Agree	Neutral	Agree	78.3333	High
Libya	Pharmacist	Younger than the mean	Single	Lower Class	Govermental	PharmD	Part-Time	2	Comunity Pharmacy	Agree	Neutral	Strongly Agree	Strongly Agree	Strongly Agree	Strongly Agree	Strongly Agree	Strongly Agree	Strongly Agree	Strongly Agree	Strongly Agree	Strongly Agree	Strongly Agree	Disagree	95	High
Libya	Pharmacist	Older than the mean	Married	Middle Class	Private	PharmD	Full-Time	18		Strongly Agree	Strongly Agree	Strongly Agree	Strongly Agree	Strongly Agree	Strongly Agree	Strongly Agree	Strongly Agree	Strongly Agree	Strongly Agree	Neutral	Neutral	Strongly Agree	Strongly Agree	93.3333	High
Libya	Pharmacist	Younger than the mean	Married	Lower Class	Govermental	BPharm	Full-Time	7	Hospital Pharmacy	Disagree	Disagree	Neutral	Neutral	Neutral	Neutral	Neutral	Neutral	Strongly Agree	Neutral	Neutral	Neutral	Strongly Agree	Disagree	65	Low
Libya	Pharmacist	Younger than the mean	Single	Middle Class	Govermental	BPharm	Self-Employed	3	Comunity Pharmacy	Strongly Agree	Agree	Agree	Agree	Agree	Agree	Agree	Agree	Strongly Agree	Agree	Agree	Strongly Agree	Strongly Agree	Neutral	83.3333	High
Libya	Pharmacist	Younger than the mean	Single	Middle Class	Govermental	BPharm	Part-Time	2	Comunity Pharmacy	Neutral	Neutral	Agree	Strongly Agree	Agree	Agree	Strongly Agree	Strongly Agree	Strongly Agree	Neutral	Neutral	Neutral	Agree	Agree	81.6667	High
Libya	Pharmacist	Younger than the mean	Single	Lower Class	Govermental	BPharm	Part-Time	3		Neutral	Neutral	Neutral	Agree	Strongly Agree	Agree	Agree	Neutral	Agree	Neutral	Agree	Neutral	Agree	Strongly Agree	76.6667	High
Libya	Pharmacist	Younger than the mean	Single	Upper Class	Govermental	BPharm	Part-Time	3		Neutral	Disagree	Disagree	Neutral	Agree	Agree	Agree	Neutral	Agree	Neutral	Neutral	Neutral	Neutral	Strongly Agree	68.3333	Low
Libya	Pharmacist	Younger than the mean	Single	Upper Class	Govermental	BPharm	Part-Time	3		Strongly Disagree	Strongly Disagree	Strongly Agree	Strongly Agree	Strongly Agree	Strongly Agree	Strongly Agree	Strongly Agree	Strongly Agree	Strongly Agree	Strongly Agree	Strongly Agree	Strongly Agree	Strongly Agree	100	High
Libya	Pharmacist	Younger than the mean	Single	Middle Class	Govermental	BPharm	Part-Time	3		Agree	Neutral	Agree	Neutral	Agree	Agree	Agree	Agree	Agree	Strongly Agree	Neutral	Neutral	Neutral	Strongly Agree	76.6667	High
Libya	Pharmacist	Younger than the mean	Married	Middle Class	Govermental	BPharm	Not Working	5		Neutral	Disagree	Agree	Agree	Agree	Agree	Agree	Agree	Agree	Agree	Agree	Agree	Agree	Strongly Agree	81.6667	High
Libya	Pharmacist	Older than the mean	Married	Upper Class	Govermental	MSc	Full-Time	30	Hospital Pharmacy	Neutral	Neutral	Neutral	Neutral	Neutral	Neutral	Neutral	Neutral	Neutral	Neutral	Neutral	Neutral	Neutral	Strongly Agree	63.3333	Low
Libya	Pharmacist	Younger than the mean	Single	Middle Class	Govermental	BPharm	Part-Time	3		Disagree	Disagree	Agree	Agree	Agree	Agree	Agree	Neutral	Agree	Neutral	Neutral	Agree	Agree	Strongly Agree	76.6667	High
Libya	Pharmacist	Younger than the mean	Single	Lower Class	Govermental	BPharm	Not Working	8		Disagree	Disagree	Agree	Agree	Neutral	Agree	Disagree	Neutral	Agree	Neutral	Agree	Neutral	Agree	Neutral	68.3333	Low
Libya	Pharmacist	Younger than the mean	Married	Lower Class	Govermental	BPharm	Self-Employed	6	Comunity Pharmacy	Strongly Agree	Agree	Neutral	Neutral	Neutral	Neutral	Neutral	Agree	Agree	Neutral	Neutral	Agree	Neutral	Agree	66.6667	Low
Libya	Pharmacist	Younger than the mean	Single	Middle Class	Govermental	BPharm	Part-Time	3		Agree	Neutral	Agree	Agree	Agree	Agree	Agree	Agree	Agree	Agree	Agree	Agree	Agree	Strongly Agree	81.6667	High
Libya	Faculty Member	Older than the mean	Married	Upper Class	Govermental	PhD	Full-Time	35	University	Agree	Neutral	Strongly Agree	Agree	Strongly Agree	Strongly Agree	Strongly Agree	Strongly Agree	Strongly Agree	Agree	Agree	Agree	Strongly Agree	Strongly Agree	93.3333	High
Libya	Faculty Member	Older than the mean	Married	Middle Class	Govermental	MSc	Full-Time	12	University	Neutral	Neutral	Neutral	Neutral	Neutral	Agree	Agree	Agree	Neutral	Neutral	Neutral	Agree	Agree	Agree	70	Low
Libya	Faculty Member	Younger than the mean	Married	Upper Class	Govermental	MSc	Full-Time	12	University	Neutral	Neutral	Agree	Agree	Agree	Agree	Agree	Agree	Agree	Agree	Agree	Agree	Agree	Strongly Agree	81.6667	High
Libya	Faculty Member	Older than the mean	Married	Lower Class	Govermental	MSc	Full-Time	12	University	Agree	Agree	Strongly Agree	Strongly Agree	Strongly Agree	Strongly Agree	Strongly Agree	Strongly Agree	Strongly Agree	Strongly Agree	Strongly Agree	Strongly Agree	Strongly Agree	Strongly Agree	100	High
Libya	Faculty Member	Younger than the mean	Married	Middle Class	Private	MSc	Part-Time	5	University	Agree	Agree	Agree	Agree	Agree	Agree	Agree	Neutral	Agree	Agree	Agree	Neutral	Neutral	Neutral	73.3333	Low
Libya	Faculty Member	Older than the mean	Married	Upper Class	Private	MSc	Part-Time	6	University	Agree	Agree	Agree	Agree	Agree	Agree	Agree	Agree	Agree	Agree	Agree	Agree	Agree	Agree	80	High
Libya	Faculty Member	Younger than the mean	Married	Middle Class	Govermental	BPharm	Part-Time	1	University	Neutral	Strongly Disagree	Disagree	Agree	Disagree	Agree	Agree	Agree	Agree	Agree	Agree	Agree	Agree	Agree	73.3333	Low
Libya	Faculty Member	Older than the mean	Married	Upper Class	Govermental	PhD	Full-Time	20	University	Neutral	Neutral	Agree	Strongly Agree	Agree	Agree	Strongly Agree	Agree	Agree	Agree	Neutral	Agree	Neutral	Agree	80	High
Libya	Faculty Member	Younger than the mean	Single	Lower Class	Govermental	BPharm	Part-Time	10	University	Neutral	Strongly Disagree	Disagree	Disagree	Disagree	Disagree	Strongly Agree	Agree	Neutral	Disagree	Disagree	Disagree	Agree	Strongly Agree	58.3333	Low
Libya	Faculty Member	Older than the mean	Married	Upper Class	Govermental	MSc	Full-Time	8	University	Neutral	Neutral	Strongly Agree	Strongly Agree	Strongly Agree	Strongly Agree	Strongly Agree	Strongly Agree	Strongly Agree	Strongly Agree	Strongly Agree	Strongly Agree	Strongly Agree	Strongly Agree	100	High
Libya	Faculty Member	Older than the mean	Married	Upper Class	Govermental	MSc	Part-Time	5	University	Strongly Agree	Agree	Strongly Agree	Agree	Strongly Agree	Agree	Neutral	Agree	Agree	Agree	Agree	Agree	Agree	Agree	81.6667	High
Libya	Faculty Member	Older than the mean	Married	Upper Class	Govermental	PhD	Full-Time	22	University	Disagree	Disagree	Neutral	Strongly Agree	Neutral	Strongly Agree	Strongly Agree	Strongly Agree	Strongly Agree	Agree	Neutral	Strongly Agree	Neutral	Neutral	81.6667	High
Libya	Faculty Member	Younger than the mean	Others	Lower Class	Govermental	BPharm	Full-Time	7	University	Neutral	Strongly Agree	Neutral	Neutral	Neutral	Neutral	Neutral	Neutral	Neutral	Neutral	Neutral	Neutral	Neutral	Agree	61.6667	Low
Libya	Faculty Member	Younger than the mean	Single	Lower Class	Private	MSc	Part-Time	9	University	Agree	Neutral	Agree	Agree	Agree	Agree	Agree	Agree	Agree	Agree	Agree	Agree	Agree	Neutral	78.3333	High
Libya	Faculty Member	Older than the mean	Married	Upper Class	Govermental	PhD	Full-Time	35	University	Neutral	Agree	Agree	Agree	Agree	Agree	Agree	Agree	Agree	Agree	Agree	Agree	Agree	Agree	80	High
Libya	Faculty Member	Older than the mean	Married	Upper Class	Govermental	PhD	Part-Time	20	University	Neutral	Disagree	Agree	Neutral	Strongly Agree	Strongly Agree	Strongly Agree	Strongly Agree	Strongly Agree	Agree	Agree	Agree	Neutral	Agree	85	High
Libya	Pharmacist	Younger than the mean	Single	Middle Class	Govermental	BPharm	Full-Time	4	Others	Agree	Agree	Strongly Agree	Strongly Agree	Strongly Agree	Agree	Strongly Agree	Strongly Agree	Agree	Strongly Agree	Strongly Agree	Agree	Agree	Agree	91.6667	High
Libya	Pharmacist	Younger than the mean	Single	Middle Class	Govermental	BPharm	Self-Employed	7	Comunity Pharmacy	Strongly Disagree	Strongly Disagree	Strongly Agree	Strongly Agree	Strongly Agree	Strongly Agree	Strongly Agree	Strongly Agree	Strongly Agree	Strongly Agree	Strongly Agree	Strongly Agree	Strongly Agree	Strongly Agree	100	High
Libya	Pharmacist	Younger than the mean	Single	Middle Class	Govermental	BPharm	Self-Employed	3	Others	Agree	Agree	Strongly Agree	Disagree	Disagree	Neutral	Strongly Agree	Strongly Agree	Strongly Agree	Strongly Agree	Strongly Agree	Strongly Agree	Strongly Agree	Strongly Agree	86.6667	High
Libya	Faculty Member	Older than the mean	Married	Upper Class	Govermental	MSc	Full-Time	10	University	Agree	Disagree	Neutral	Neutral	Neutral	Neutral	Neutral	Neutral	Neutral	Neutral	Neutral	Neutral	Neutral	Neutral	60	Low
Libya	Pharmacist	Younger than the mean	Married	Middle Class	Govermental	BPharm	Part-Time	3	Comunity Pharmacy	Disagree	Disagree	Strongly Agree	Strongly Agree	Agree	Disagree	Strongly Agree	Strongly Agree	Strongly Agree	Strongly Agree	Neutral	Strongly Agree	Disagree	Strongly Agree	85	High
Libya	Pharmacist	Younger than the mean	Single	Lower Class	Govermental	BPharm	Full-Time	4	Others	Neutral	Neutral	Neutral	Agree	Strongly Agree	Neutral	Agree	Agree	Strongly Agree	Strongly Agree	Agree	Disagree	Agree	Neutral	76.6667	High
Libya	Pharmacist	Younger than the mean	Single	Upper Class	Govermental	BPharm	Self-Employed	3	Comunity Pharmacy	Neutral	Strongly Disagree	Neutral	Agree	Neutral	Neutral	Agree	Agree	Neutral	Neutral	Agree	Agree	Strongly Agree	Disagree	70	Low
Libya	Pharmacist	Younger than the mean	Married	Middle Class	Govermental	BPharm	Not Working	7	Comunity Pharmacy	Strongly Agree	Strongly Disagree	Strongly Agree	Agree	Strongly Agree	Agree	Strongly Agree	Agree	Strongly Agree	Strongly Agree	Agree	Strongly Agree	Agree	Strongly Agree	91.6667	High
Libya	Pharmacist	Younger than the mean	Married	Upper Class	Govermental	BPharm	Self-Employed	9	Drug Store or Company	Strongly Agree	Strongly Agree	Agree	Strongly Agree	Strongly Agree	Strongly Agree	Strongly Agree	Strongly Agree	Strongly Agree	Strongly Agree	Agree	Agree	Strongly Agree	Strongly Agree	95	High
Libya	Pharmacist	Younger than the mean	Single	Middle Class	Govermental	BPharm	Self-Employed	10	Comunity Pharmacy	Disagree	Neutral	Agree	Agree	Agree	Agree	Agree	Strongly Agree	Strongly Agree	Agree	Strongly Agree	Strongly Agree	Strongly Agree	Strongly Disagree	83.3333	High
Libya	Pharmacist	Younger than the mean	Single	Middle Class	Govermental	BPharm	Self-Employed	11	Comunity Pharmacy	Agree	Strongly Agree	Agree	Strongly Agree	Agree	Agree	Agree	Agree	Agree	Agree	Agree	Agree	Agree	Neutral	80	High
Libya	Pharmacist	Younger than the mean	Married	Lower Class	Govermental	BPharm	Not Working	2		Strongly Disagree	Neutral	Strongly Agree	Strongly Agree	Agree	Agree	Agree	Strongly Agree	Strongly Agree	Strongly Agree	Strongly Agree	Strongly Agree	Strongly Agree	Strongly Agree	95	High
Libya	Pharmacist	Younger than the mean	Single	Middle Class	Govermental	BPharm	Self-Employed	7	Comunity Pharmacy	Strongly Disagree	Strongly Disagree	Agree	Disagree	Disagree	Agree	Agree	Disagree	Neutral	Disagree	Agree	Agree	Neutral	Strongly Agree	65	Low
Libya	Pharmacist	Younger than the mean	Single	Lower Class	Govermental	BPharm	Full-Time	9	Comunity Pharmacy	Agree	Neutral	Strongly Agree	Strongly Agree	Neutral	Strongly Agree	Strongly Agree	Strongly Agree	Neutral	Neutral	Neutral	Strongly Agree	Strongly Agree	Strongly Agree	86.6667	High
Libya	Pharmacist	Younger than the mean	Single	Lower Class	Govermental	BPharm	Part-Time	2	Comunity Pharmacy	Disagree	Disagree	Strongly Agree	Strongly Agree	Strongly Agree	Strongly Agree	Agree	Neutral	Agree	Neutral	Neutral	Neutral	Agree	Neutral	78.3333	High
Libya	Pharmacist	Older than the mean	Married	Upper Class	Govermental	PharmD	Full-Time	17	Drug Store or Company	Neutral	Agree	Disagree	Neutral	Neutral	Neutral	Strongly Agree	Agree	Strongly Agree	Agree	Neutral	Agree	Strongly Agree	Strongly Agree	76.6667	High
Libya	Pharmacist	Younger than the mean	Single	Lower Class	Govermental	BPharm	Self-Employed	3	Comunity Pharmacy	Disagree	Disagree	Strongly Agree	Strongly Agree	Strongly Agree	Strongly Agree	Strongly Agree	Strongly Agree	Strongly Agree	Strongly Agree	Strongly Agree	Strongly Agree	Strongly Agree	Neutral	96.6667	High
Libya	Pharmacist	Younger than the mean	Single	Lower Class	Govermental	BPharm	Part-Time	3	Comunity Pharmacy	Agree	Agree	Agree	Agree	Disagree	Agree	Agree	Neutral	Agree	Neutral	Neutral	Agree	Neutral	Strongly Agree	71.6667	Low
Libya	Faculty Member	Older than the mean	Married	Upper Class	Govermental	MSc	Full-Time	5	University	Neutral	Neutral	Agree	Strongly Agree	Strongly Agree	Agree	Agree	Strongly Agree	Strongly Agree	Agree	Agree	Strongly Agree	Strongly Agree	Neutral	88.3333	High
Libya	Faculty Member	Younger than the mean	Married	Upper Class	Govermental	MSc	Full-Time	7		Neutral	Neutral	Disagree	Disagree	Neutral	Agree	Agree	Agree	Strongly Agree	Neutral	Disagree	Neutral	Disagree	Agree	63.3333	Low
Libya	Pharmacist	Older than the mean	Married	Middle Class	Govermental	BPharm	Part-Time	17	University	Strongly Disagree	Strongly Disagree	Agree	Agree	Agree	Agree	Agree	Neutral	Neutral	Neutral	Neutral	Strongly Agree	Neutral	Strongly Disagree	68.3333	Low
Libya	Pharmacist	Younger than the mean	Single	Lower Class	Govermental	MSc	Part-Time	14	Drug Store or Company	Disagree	Disagree	Agree	Agree	Agree	Agree	Agree	Agree	Agree	Agree	Agree	Agree	Agree	Strongly Agree	81.6667	High
Libya	Pharmacist	Older than the mean	Married	Middle Class	Govermental	BPharm	Full-Time	31	Hospital Pharmacy	Neutral	Neutral	Neutral	Strongly Agree	Neutral	Neutral	Agree	Strongly Agree	Agree	Agree	Agree	Agree	Agree	Neutral	76.6667	High
Libya	Pharmacist	Younger than the mean	Single	Middle Class	Private	PharmD	Full-Time	1	Hospital Pharmacy	Agree	Agree	Neutral	Neutral	Neutral	Neutral	Neutral	Neutral	Neutral	Neutral	Neutral	Neutral	Neutral	Strongly Agree	63.3333	Low
Libya	Faculty Member	Older than the mean	Married	Upper Class	Govermental	MSc	Full-Time	8	University	Neutral	Neutral	Disagree	Neutral	Agree	Agree	Strongly Agree	Agree	Agree	Neutral	Neutral	Agree	Agree	Strongly Agree	75	Low
Libya	Pharmacist	Younger than the mean	Married	Middle Class	Govermental	BPharm	Part-Time	4	Others	Neutral	Agree	Agree	Strongly Agree	Agree	Strongly Agree	Strongly Agree	Strongly Agree	Agree	Agree	Disagree	Disagree	Disagree	Strongly Agree	78.3333	High
Libya	Pharmacist	Older than the mean	Married	Middle Class	Govermental	MSc	Part-Time	15	Hospital Pharmacy	Neutral	Neutral	Strongly Agree	Strongly Agree	Agree	Agree	Agree	Agree	Agree	Neutral	Agree	Neutral	Agree	Neutral	78.3333	High
Libya	Pharmacist	Older than the mean	Married	Middle Class	Govermental	BPharm	Self-Employed	30	Comunity Pharmacy	Strongly Agree	Strongly Agree	Agree	Agree	Agree	Agree	Agree	Strongly Agree	Agree	Strongly Agree	Strongly Agree	Strongly Agree	Agree	Strongly Disagree	81.6667	High
Libya	Pharmacist	Younger than the mean	Single	Middle Class	Govermental	BPharm	Part-Time	4	Comunity Pharmacy	Neutral	Strongly Disagree	Agree	Agree	Agree	Agree	Agree	Strongly Agree	Agree	Neutral	Neutral	Agree	Agree	Disagree	75	Low
Libya	Pharmacist	Older than the mean	Others	Middle Class	Govermental	BPharm	Self-Employed	15	Comunity Pharmacy	Disagree	Neutral	Strongly Agree	Agree	Agree	Agree	Agree	Neutral	Agree	Strongly Agree	Strongly Agree	Agree	Agree	Strongly Agree	85	High
Libya	Faculty Member	Younger than the mean	Single	Upper Class	Govermental	MSc	Full-Time	6	University	Strongly Agree	Neutral	Agree	Agree	Agree	Agree	Agree	Agree	Agree	Strongly Agree	Agree	Agree	Agree	Strongly Agree	83.3333	High
Libya	Faculty Member	Older than the mean	Married	Upper Class	Govermental	MSc	Full-Time	15	University	Agree	Neutral	Strongly Agree	Strongly Agree	Strongly Agree	Strongly Agree	Strongly Agree	Strongly Agree	Strongly Agree	Strongly Agree	Strongly Agree	Agree	Strongly Agree	Agree	96.6667	High
Libya	Pharmacist	Younger than the mean	Single	Middle Class	Govermental	BPharm	Part-Time	7	Hospital Pharmacy	Neutral	Disagree	Neutral	Neutral	Neutral	Neutral	Neutral	Neutral	Neutral	Neutral	Neutral	Neutral	Neutral	Disagree	58.3333	Low
Libya	Pharmacist	Younger than the mean	Single	Middle Class	Govermental	BPharm	Self-Employed	7	Comunity Pharmacy	Strongly Agree	Neutral	Agree	Agree	Agree	Agree	Agree	Agree	Agree	Agree	Agree	Agree	Agree	Neutral	78.3333	High
Libya	Faculty Member	Younger than the mean	Single	Middle Class	Private	MSc	Self-Employed	5	University	Strongly Agree	Strongly Agree	Strongly Agree	Strongly Agree	Strongly Agree	Strongly Agree	Strongly Agree	Strongly Agree	Strongly Agree	Strongly Agree	Strongly Agree	Strongly Agree	Strongly Agree	Strongly Agree	100	High
Libya	Pharmacist	Younger than the mean	Single	Lower Class	Govermental	PharmD	Full-Time	4	Comunity Pharmacy	Neutral	Neutral	Neutral	Strongly Agree	Strongly Agree	Neutral	Strongly Agree	Agree	Agree	Neutral	Neutral	Agree	Agree	Strongly Agree	80	High
Libya	Pharmacist	Younger than the mean	Married	Lower Class	Govermental	BPharm	Not Working	7		Neutral	Neutral	Agree	Agree	Agree	Neutral	Neutral	Neutral	Agree	Neutral	Agree	Neutral	Neutral	Neutral	68.3333	Low
Libya	Faculty Member	Older than the mean	Married	Middle Class	Govermental	MSc	Part-Time	10	University	Disagree	Disagree	Neutral	Neutral	Neutral	Neutral	Neutral	Strongly Agree	Agree	Neutral	Neutral	Agree	Agree	Disagree	66.6667	Low
Libya	Faculty Member	Older than the mean	Married	Upper Class	Govermental	MSc	Full-Time	12	University	Strongly Agree	Strongly Agree	Strongly Agree	Strongly Agree	Strongly Agree	Strongly Agree	Strongly Agree	Strongly Agree	Strongly Agree	Strongly Agree	Strongly Agree	Strongly Agree	Strongly Agree	Strongly Agree	100	High
Libya	Pharmacist	Older than the mean	Married	Middle Class	Govermental	MSc	Full-Time	19	Comunity Pharmacy	Neutral	Neutral	Neutral	Neutral	Neutral	Neutral	Neutral	Neutral	Neutral	Neutral	Neutral	Neutral	Neutral	Strongly Disagree	56.6667	Low
Libya	Pharmacist	Older than the mean	Single	Middle Class	Govermental	BPharm	Part-Time	24	Hospital Pharmacy	Strongly Agree	Strongly Agree	Strongly Agree	Strongly Agree	Strongly Agree	Strongly Agree	Strongly Agree	Strongly Agree	Strongly Agree	Strongly Agree	Strongly Agree	Strongly Agree	Strongly Agree	Strongly Agree	100	High
Lebanon	Faculty Member	Older than the mean	Married	Upper Class	Private	PhD	Part-Time	15	University	Agree	Disagree	Neutral	Neutral	Neutral	Disagree	Strongly Agree	Strongly Agree	Strongly Agree	Strongly Agree	Strongly Agree	Disagree	Disagree	Strongly Agree	75	Low
Lebanon	Faculty Member	Older than the mean	Single	Upper Class	Private	PhD	Full-Time	25	University	Agree	Neutral	Neutral	Neutral	Neutral	Agree	Neutral	Neutral	Neutral	Agree	Agree	Neutral	Neutral	Strongly Agree	68.3333	Low
Lebanon	Pharmacist	Older than the mean	Married	Upper Class	Private	BPharm	Self-Employed	35	Comunity Pharmacy	Agree	Disagree	Strongly Agree	Strongly Agree	Agree	Agree	Neutral	Agree	Strongly Agree	Agree	Strongly Agree	Agree	Agree	Neutral	83.3333	High
Lebanon	Pharmacist	Older than the mean	Married	Upper Class	Govermental	BPharm	Not Working	36	Others	Strongly Disagree	Strongly Disagree	Agree	Neutral	Agree	Strongly Agree	Strongly Agree	Strongly Agree	Strongly Agree	Agree	Agree	Strongly Agree	Agree	Strongly Agree	88.3333	High
Lebanon	Pharmacist	Older than the mean	Married	Upper Class	Private	BPharm	Full-Time	34	Comunity Pharmacy	Neutral	Strongly Disagree	Strongly Agree	Strongly Agree	Strongly Agree	Strongly Agree	Strongly Agree	Strongly Agree	Strongly Agree	Strongly Agree	Strongly Agree	Strongly Agree	Strongly Agree	Strongly Agree	100	High
Lebanon	Pharmacist	Older than the mean	Married	Upper Class	Govermental	BPharm	Full-Time	18	Comunity Pharmacy	Strongly Agree	Agree	Agree	Agree	Agree	Agree	Agree	Agree	Agree	Agree	Agree	Agree	Agree	Neutral	78.3333	High
Lebanon	Pharmacist	Older than the mean	Married	Upper Class	Private	BPharm	Full-Time	15	Comunity Pharmacy	Agree	Disagree	Neutral	Agree	Agree	Neutral	Neutral	Agree	Agree	Neutral	Neutral	Agree	Agree	Neutral	70	Low
Lebanon	Pharmacist	Older than the mean	Married	Upper Class	Govermental	PharmD	Full-Time	27	Comunity Pharmacy	Agree	Agree	Strongly Agree	Agree	Agree	Strongly Agree	Strongly Agree	Strongly Agree	Strongly Agree	Agree	Agree	Strongly Agree	Strongly Agree	Strongly Agree	93.3333	High
Lebanon	Pharmacist	Older than the mean	Married	Upper Class	Private	BPharm	Full-Time	34	Drug Store or Company	Disagree	Strongly Disagree	Agree	Agree	Agree	Agree	Neutral	Agree	Agree	Strongly Agree	Agree	Agree	Strongly Agree	Neutral	80	High
Lebanon	Faculty Member	Older than the mean	Single	Upper Class	Private	PhD	Full-Time	25	University	Strongly Agree	Agree	Strongly Agree	Neutral	Strongly Agree	Neutral	Neutral	Strongly Agree	Strongly Agree	Strongly Agree	Neutral	Strongly Agree	Strongly Agree	Strongly Agree	86.6667	High
Lebanon	Pharmacist	Younger than the mean	Others	Middle Class	Govermental	BPharm	Not Working	3		Strongly Agree	Disagree	Neutral	Disagree	Strongly Agree	Neutral	Neutral	Strongly Agree	Strongly Agree	Disagree	Disagree	Strongly Agree	Agree	Strongly Agree	73.3333	Low
Lebanon	Pharmacist	Older than the mean	Married	Upper Class	Private	BPharm	Full-Time	35	Drug Store or Company	Neutral	Disagree	Neutral	Neutral	Agree	Agree	Agree	Agree	Strongly Agree	Strongly Agree	Strongly Agree	Agree	Agree	Strongly Agree	83.3333	High
Lebanon	Pharmacist	Younger than the mean	Single	Upper Class	Govermental	PharmD	Not Working	5		Agree	Disagree	Neutral	Neutral	Agree	Agree	Agree	Agree	Agree	Neutral	Neutral	Agree	Agree	Strongly Agree	75	Low
Lebanon	Faculty Member	Older than the mean	Others	Upper Class	Private	PhD	Full-Time	25	University	Neutral	Disagree	Strongly Agree	Neutral	Strongly Agree	Neutral	Strongly Agree	Strongly Agree	Strongly Agree	Agree	Agree	Strongly Agree	Strongly Agree	Strongly Agree	90	High
Lebanon	Pharmacist	Older than the mean	Married	Upper Class	Private	BPharm	Full-Time	37	Drug Store or Company	Strongly Agree	Neutral	Agree	Agree	Agree	Agree	Agree	Strongly Agree	Agree	Agree	Agree	Strongly Agree	Agree	Strongly Agree	85	High
Lebanon	Pharmacist	Older than the mean	Single	Upper Class	Govermental	PharmD	Not Working	19		Strongly Agree	Agree	Neutral	Neutral	Strongly Agree	Neutral	Strongly Agree	Agree	Strongly Agree	Neutral	Neutral	Disagree	Disagree	Strongly Agree	71.6667	Low
Lebanon	Pharmacist	Older than the mean	Others	Upper Class	Govermental	PharmD	Not Working	26		Neutral	Strongly Disagree	Strongly Agree	Strongly Agree	Agree	Agree	Strongly Agree	Strongly Agree	Strongly Agree	Strongly Agree	Strongly Agree	Strongly Agree	Strongly Agree	Agree	95	High
Lebanon	Pharmacist	Younger than the mean	Single	Middle Class	Private	MSc	Full-Time	11	Hospital Pharmacy	Agree	Neutral	Agree	Agree	Agree	Agree	Strongly Agree	Strongly Agree	Strongly Agree	Strongly Agree	Agree	Strongly Agree	Strongly Agree	Strongly Agree	91.6667	High
Lebanon	Pharmacist	Older than the mean	Married	Upper Class	Private	BPharm	Full-Time	34	Hospital Pharmacy	Strongly Agree	Neutral	Disagree	Disagree	Agree	Agree	Strongly Agree	Agree	Agree	Agree	Agree	Agree	Agree	Neutral	73.3333	Low
Lebanon	Pharmacist	Older than the mean	Married	Upper Class	Govermental	PharmD	Full-Time	35	Comunity Pharmacy	Agree	Disagree	Neutral	Neutral	Neutral	Neutral	Neutral	Agree	Neutral	Neutral	Neutral	Neutral	Neutral	Neutral	61.6667	Low
Lebanon	Pharmacist	Older than the mean	Married	Middle Class	Govermental	PharmD	Full-Time	18	Hospital Pharmacy	Agree	Strongly Disagree	Neutral	Neutral	Neutral	Neutral	Neutral	Neutral	Neutral	Neutral	Neutral	Neutral	Neutral	Disagree	58.3333	Low
Lebanon	Pharmacist	Older than the mean	Married	Middle Class	Private	BPharm	Not Working	17		Neutral	Disagree	Neutral	Neutral	Neutral	Neutral	Strongly Agree	Agree	Agree	Agree	Agree	Agree	Agree	Strongly Agree	76.6667	High
Lebanon	Faculty Member	Older than the mean	Married	Upper Class	Govermental	PhD	Full-Time	30	University	Neutral	Disagree	Neutral	Neutral	Neutral	Neutral	Agree	Agree	Agree	Agree	Disagree	Agree	Agree	Strongly Agree	71.6667	Low
Lebanon	Faculty Member	Older than the mean	Married	Upper Class	Private	PhD	Full-Time	20	University	Agree	Disagree	Disagree	Disagree	Agree	Neutral	Agree	Strongly Agree	Agree	Agree	Strongly Disagree	Strongly Agree	Agree	Strongly Agree	71.6667	Low
Lebanon	Pharmacist	Older than the mean	Married	Upper Class	Govermental	PharmD	Full-Time	29	Comunity Pharmacy	Neutral	Disagree	Disagree	Disagree	Strongly Agree	Agree	Agree	Agree	Strongly Agree	Disagree	Disagree	Agree	Agree	Disagree	66.6667	Low
Lebanon	Pharmacist	Older than the mean	Married	Upper Class	Private	PharmD	Self-Employed	31	Comunity Pharmacy	Strongly Agree	Strongly Agree	Agree	Agree	Agree	Agree	Agree	Agree	Agree	Agree	Agree	Agree	Agree	Strongly Agree	81.6667	High
Lebanon	Pharmacist	Older than the mean	Married	Upper Class	Private	PharmD	Part-Time	44		Disagree	Disagree	Neutral	Neutral	Neutral	Neutral	Neutral	Neutral	Neutral	Neutral	Neutral	Neutral	Neutral	Strongly Agree	63.3333	Low
Lebanon	Faculty Member	Younger than the mean	Married	Middle Class	Private	MSc	Part-Time	8	University	Strongly Agree	Strongly Agree	Agree	Disagree	Disagree	Agree	Agree	Strongly Agree	Strongly Agree	Neutral	Agree	Strongly Agree	Strongly Agree	Strongly Agree	80	High
Lebanon	Pharmacist	Older than the mean	Married	Upper Class	Govermental	BPharm	Full-Time	15	Comunity Pharmacy	Strongly Agree	Neutral	Agree	Agree	Agree	Agree	Agree	Agree	Neutral	Neutral	Agree	Agree	Neutral	Agree	75	Low
Lebanon	Pharmacist	Older than the mean	Others	Upper Class	Private	BPharm	Full-Time	34	Drug Store or Company	Agree	Disagree	Strongly Agree	Strongly Agree	Strongly Agree	Strongly Agree	Strongly Agree	Strongly Agree	Strongly Agree	Strongly Agree	Strongly Agree	Strongly Agree	Strongly Agree	Neutral	96.6667	High
Lebanon	Pharmacist	Older than the mean	Married	Upper Class	Private	PharmD	Full-Time	21	Comunity Pharmacy	Neutral	Neutral	Agree	Agree	Agree	Agree	Agree	Strongly Agree	Agree	Agree	Agree	Strongly Agree	Agree	Neutral	81.6667	High
Lebanon	Pharmacist	Older than the mean	Married	Middle Class	Govermental	BPharm	Self-Employed	19	Comunity Pharmacy	Neutral	Disagree	Agree	Agree	Agree	Agree	Agree	Agree	Agree	Agree	Agree	Agree	Agree	Neutral	78.3333	High
Lebanon	Faculty Member	Older than the mean	Married	Upper Class	Private	PhD	Part-Time	18	University	Strongly Agree	Strongly Agree	Agree	Agree	Agree	Agree	Agree	Agree	Agree	Agree	Agree	Agree	Agree	Strongly Agree	81.6667	High
Lebanon	Pharmacist	Older than the mean	Married	Upper Class	Private	PharmD	Full-Time	15	Comunity Pharmacy	Neutral	Disagree	Disagree	Disagree	Disagree	Disagree	Disagree	Disagree	Disagree	Disagree	Disagree	Disagree	Disagree	Neutral	41.6667	Low
Lebanon	Pharmacist	Older than the mean	Married	Middle Class	Govermental	PharmD	Self-Employed	34	Comunity Pharmacy	Disagree	Disagree	Strongly Agree	Strongly Agree	Strongly Agree	Strongly Agree	Strongly Agree	Neutral	Strongly Agree	Strongly Agree	Strongly Agree	Neutral	Strongly Agree	Neutral	90	High
Lebanon	Pharmacist	Older than the mean	Married	Upper Class	Private	PharmD	Full-Time	22	Comunity Pharmacy	Strongly Agree	Disagree	Neutral	Neutral	Neutral	Neutral	Neutral	Neutral	Neutral	Neutral	Neutral	Neutral	Neutral	Neutral	60	Low
Lebanon	Pharmacist	Older than the mean	Married	Upper Class	Private	BPharm	Self-Employed	30	Comunity Pharmacy	Neutral	Neutral	Agree	Agree	Agree	Agree	Agree	Agree	Agree	Agree	Agree	Agree	Agree	Neutral	78.3333	High
Lebanon	Pharmacist	Older than the mean	Married	Middle Class	Govermental	BPharm	Not Working	22		Neutral	Disagree	Neutral	Neutral	Neutral	Neutral	Neutral	Neutral	Neutral	Neutral	Neutral	Neutral	Neutral	Disagree	58.3333	Low
Lebanon	Faculty Member	Older than the mean	Married	Upper Class	Govermental	PhD	Full-Time	25	University	Agree	Neutral	Strongly Agree	Strongly Agree	Strongly Agree	Strongly Agree	Strongly Agree	Strongly Agree	Strongly Agree	Strongly Agree	Strongly Agree	Strongly Agree	Strongly Agree	Strongly Agree	100	High
Lebanon	Pharmacist	Older than the mean	Married	Upper Class	Private	PharmD	Part-Time	27	Drug Store or Company	Neutral	Disagree	Agree	Agree	Agree	Agree	Agree	Agree	Agree	Agree	Agree	Agree	Agree	Neutral	78.3333	High
Lebanon	Faculty Member	Older than the mean	Married	Upper Class	Private	PhD	Part-Time	12	University	Neutral	Disagree	Agree	Agree	Agree	Agree	Agree	Agree	Agree	Agree	Agree	Agree	Agree	Agree	80	High
Lebanon	Pharmacist	Older than the mean	Others	Upper Class	Govermental	BPharm	Not Working	31		Disagree	Disagree	Disagree	Disagree	Disagree	Disagree	Disagree	Disagree	Disagree	Disagree	Disagree	Disagree	Disagree	Disagree	40	Low
Lebanon	Pharmacist	Younger than the mean	Others	Middle Class	Govermental	BPharm	Full-Time	10	Comunity Pharmacy	Neutral	Neutral	Neutral	Neutral	Neutral	Neutral	Neutral	Neutral	Neutral	Neutral	Neutral	Neutral	Neutral	Strongly Agree	63.3333	Low
Lebanon	Pharmacist	Younger than the mean	Single	Lower Class	Govermental	BPharm	Not Working	7		Disagree	Agree	Neutral	Neutral	Neutral	Neutral	Neutral	Neutral	Neutral	Neutral	Neutral	Neutral	Neutral	Agree	61.6667	Low
Lebanon	Pharmacist	Younger than the mean	Single	Upper Class	Govermental	BPharm	Full-Time	5		Strongly Agree	Neutral	Agree	Agree	Agree	Agree	Agree	Agree	Agree	Agree	Agree	Agree	Agree	Agree	80	High
Lebanon	Pharmacist	Younger than the mean	Married	Middle Class	Private	BPharm	Full-Time	13		Disagree	Disagree	Disagree	Disagree	Disagree	Disagree	Disagree	Disagree	Disagree	Disagree	Disagree	Disagree	Disagree	Neutral	41.6667	Low
Lebanon	Pharmacist	Younger than the mean	Single	Middle Class	Private	BPharm	Not Working	0		Strongly Agree	Neutral	Strongly Agree	Strongly Agree	Agree	Agree	Neutral	Strongly Agree	Strongly Agree	Strongly Agree	Strongly Agree	Strongly Agree	Strongly Agree	Neutral	90	High
Lebanon	Pharmacist	Older than the mean	Married	Upper Class	Private	BPharm	Full-Time	36	Drug Store or Company	Agree	Neutral	Strongly Agree	Strongly Agree	Strongly Agree	Strongly Agree	Strongly Agree	Strongly Agree	Strongly Agree	Strongly Agree	Strongly Agree	Strongly Agree	Strongly Agree	Strongly Agree	100	High
Lebanon	Pharmacist	Older than the mean	Married	Upper Class	Govermental	BPharm	Self-Employed	23		Neutral	Neutral	Neutral	Neutral	Neutral	Neutral	Neutral	Neutral	Neutral	Neutral	Neutral	Neutral	Neutral	Agree	61.6667	Low
Lebanon	Pharmacist	Younger than the mean	Others	Upper Class	Private	PharmD	Full-Time	9	Comunity Pharmacy	Disagree	Disagree	Neutral	Neutral	Neutral	Neutral	Neutral	Neutral	Neutral	Neutral	Neutral	Neutral	Neutral	Disagree	58.3333	Low
Lebanon	Pharmacist	Younger than the mean	Single	Lower Class	Govermental	BPharm	Full-Time	6	Comunity Pharmacy	Agree	Neutral	Agree	Agree	Agree	Agree	Agree	Agree	Agree	Agree	Agree	Agree	Agree	Strongly Agree	81.6667	High
Lebanon	Pharmacist	Older than the mean	Others	Upper Class	Private	MSc	Full-Time	25		Neutral	Neutral	Disagree	Disagree	Disagree	Disagree	Disagree	Disagree	Disagree	Disagree	Disagree	Disagree	Disagree	Agree	43.3333	Low
Lebanon	Pharmacist	Older than the mean	Married	Upper Class	Private	PharmD	Self-Employed	28	Drug Store or Company	Strongly Agree	Agree	Strongly Agree	Strongly Agree	Strongly Agree	Strongly Agree	Strongly Agree	Strongly Agree	Strongly Agree	Strongly Agree	Strongly Agree	Neutral	Strongly Agree	Strongly Agree	96.6667	High
Lebanon	Pharmacist	Younger than the mean	Married	Upper Class	Private	BPharm	Full-Time	12	Comunity Pharmacy	Agree	Disagree	Agree	Neutral	Agree	Agree	Neutral	Agree	Agree	Agree	Agree	Agree	Agree	Agree	76.6667	High
Lebanon	Pharmacist	Older than the mean	Married	Middle Class	Govermental	BPharm	Not Working	31		Strongly Disagree	Strongly Disagree	Strongly Disagree	Strongly Disagree	Strongly Disagree	Strongly Disagree	Strongly Disagree	Strongly Disagree	Strongly Disagree	Strongly Disagree	Strongly Disagree	Strongly Disagree	Strongly Disagree	Strongly Disagree	20	Low
Lebanon	Pharmacist	Older than the mean	Married	Upper Class	Govermental	PharmD	Self-Employed	21	Comunity Pharmacy	Disagree	Disagree	Neutral	Neutral	Neutral	Neutral	Neutral	Neutral	Neutral	Neutral	Neutral	Neutral	Neutral	Disagree	58.3333	Low
Lebanon	Pharmacist	Older than the mean	Married	Upper Class	Private	BPharm	Self-Employed	33		Disagree	Strongly Disagree	Neutral	Neutral	Neutral	Neutral	Neutral	Neutral	Neutral	Neutral	Neutral	Neutral	Neutral	Disagree	58.3333	Low
Lebanon	Pharmacist	Older than the mean	Others	Middle Class	Govermental	BPharm	Not Working	24		Strongly Disagree	Strongly Disagree	Strongly Disagree	Strongly Disagree	Strongly Disagree	Strongly Disagree	Strongly Disagree	Strongly Disagree	Strongly Disagree	Strongly Disagree	Strongly Disagree	Strongly Disagree	Strongly Disagree	Strongly Disagree	20	Low
Lebanon	Pharmacist	Younger than the mean	Single	Middle Class	Govermental	PharmD	Full-Time	12	Drug Store or Company	Disagree	Neutral	Strongly Agree	Strongly Agree	Strongly Agree	Strongly Agree	Strongly Agree	Strongly Agree	Strongly Agree	Strongly Agree	Strongly Agree	Strongly Agree	Strongly Agree	Agree	98.3333	High
Lebanon	Pharmacist	Younger than the mean	Single	Lower Class	Private	BPharm	Not Working	7		Strongly Disagree	Strongly Disagree	Agree	Agree	Agree	Agree	Agree	Agree	Agree	Agree	Agree	Agree	Agree	Agree	80	High
Lebanon	Pharmacist	Older than the mean	Married	Upper Class	Private	BPharm	Self-Employed	16	Comunity Pharmacy	Disagree	Neutral	Disagree	Disagree	Neutral	Neutral	Neutral	Disagree	Disagree	Disagree	Neutral	Disagree	Disagree	Disagree	46.6667	Low
Lebanon	Faculty Member	Older than the mean	Married	Upper Class	Govermental	PhD	Full-Time	30	University	Agree	Disagree	Neutral	Agree	Strongly Agree	Strongly Agree	Strongly Agree	Agree	Neutral	Neutral	Neutral	Agree	Agree	Agree	78.3333	High
Lebanon	Pharmacist	Younger than the mean	Single	Middle Class	Private	PharmD	Full-Time	6	Hospital Pharmacy	Neutral	Disagree	Neutral	Neutral	Neutral	Neutral	Neutral	Neutral	Neutral	Neutral	Neutral	Neutral	Neutral	Disagree	58.3333	Low
Lebanon	Pharmacist	Younger than the mean	Single	Upper Class	Govermental	PharmD	Full-Time	11	Hospital Pharmacy	Disagree	Disagree	Neutral	Neutral	Neutral	Neutral	Disagree	Agree	Agree	Agree	Agree	Agree	Agree	Disagree	66.6667	Low
Lebanon	Pharmacist	Younger than the mean	Single	Middle Class	Private	PharmD	Part-Time	5	Comunity Pharmacy	Agree	Agree	Agree	Agree	Agree	Neutral	Strongly Agree	Agree	Agree	Agree	Agree	Agree	Agree	Agree	80	High
Lebanon	Pharmacist	Younger than the mean	Single	Lower Class	Govermental	BPharm	Not Working	3		Strongly Disagree	Strongly Disagree	Disagree	Disagree	Disagree	Disagree	Disagree	Disagree	Disagree	Disagree	Disagree	Disagree	Disagree	Strongly Disagree	38.3333	Low
Lebanon	Pharmacist	Younger than the mean	Married	Upper Class	Private	MSc	Full-Time	14		Agree	Disagree	Agree	Agree	Agree	Agree	Agree	Agree	Agree	Agree	Agree	Agree	Agree	Agree	80	High
Lebanon	Pharmacist	Older than the mean	Married	Upper Class	Private	PharmD	Self-Employed	30	Comunity Pharmacy	Strongly Disagree	Strongly Disagree	Strongly Disagree	Strongly Disagree	Strongly Disagree	Strongly Disagree	Strongly Disagree	Disagree	Disagree	Disagree	Disagree	Disagree	Disagree	Strongly Disagree	30	Low
Lebanon	Pharmacist	Younger than the mean	Others	Middle Class	Govermental	BPharm	Self-Employed	14	Comunity Pharmacy	Neutral	Agree	Agree	Agree	Agree	Agree	Agree	Agree	Agree	Agree	Agree	Agree	Agree	Agree	80	High
Lebanon	Pharmacist	Older than the mean	Married	Middle Class	Govermental	PharmD	Full-Time	24	Comunity Pharmacy	Agree	Agree	Neutral	Neutral	Neutral	Neutral	Strongly Disagree	Agree	Neutral	Neutral	Neutral	Agree	Agree	Neutral	61.6667	Low
Lebanon	Pharmacist	Older than the mean	Married	Upper Class	Private	PharmD	Self-Employed	39	Drug Store or Company	Disagree	Disagree	Agree	Agree	Agree	Agree	Agree	Agree	Agree	Agree	Agree	Agree	Agree	Disagree	76.6667	High
Lebanon	Pharmacist	Older than the mean	Married	Middle Class	Govermental	BPharm	Not Working	36		Strongly Disagree	Strongly Disagree	Neutral	Neutral	Neutral	Neutral	Neutral	Neutral	Neutral	Neutral	Neutral	Neutral	Neutral	Strongly Disagree	56.6667	Low
Lebanon	Faculty Member	Younger than the mean	Single	Middle Class	Private	MSc	Part-Time	5	University	Neutral	Disagree	Neutral	Neutral	Neutral	Neutral	Neutral	Neutral	Neutral	Neutral	Neutral	Neutral	Neutral	Neutral	60	Low
Lebanon	Pharmacist	Older than the mean	Others	Upper Class	Private	BPharm	Not Working	27		Strongly Disagree	Strongly Disagree	Strongly Disagree	Strongly Disagree	Strongly Disagree	Strongly Disagree	Strongly Disagree	Strongly Disagree	Strongly Disagree	Strongly Disagree	Strongly Disagree	Strongly Disagree	Strongly Disagree	Strongly Disagree	20	Low
Lebanon	Pharmacist	Younger than the mean	Single	Middle Class	Govermental	BPharm	Full-Time	9	Comunity Pharmacy	Disagree	Disagree	Agree	Agree	Agree	Agree	Agree	Agree	Agree	Agree	Agree	Agree	Agree	Neutral	78.3333	High
Lebanon	Pharmacist	Older than the mean	Married	Lower Class	Govermental	BPharm	Not Working	21		Strongly Disagree	Strongly Disagree	Agree	Agree	Agree	Agree	Agree	Agree	Agree	Agree	Agree	Agree	Agree	Disagree	76.6667	High
Lebanon	Pharmacist	Older than the mean	Married	Upper Class	Govermental	BPharm	Not Working	16		Strongly Disagree	Disagree	Strongly Disagree	Strongly Disagree	Strongly Disagree	Strongly Disagree	Strongly Disagree	Strongly Disagree	Strongly Disagree	Strongly Disagree	Strongly Disagree	Strongly Disagree	Strongly Disagree	Strongly Disagree	20	Low
Lebanon	Pharmacist	Younger than the mean	Others	Lower Class	Govermental	BPharm	Not Working	13		Strongly Disagree	Strongly Disagree	Agree	Agree	Agree	Agree	Agree	Strongly Agree	Strongly Agree	Neutral	Agree	Strongly Agree	Agree	Strongly Disagree	78.3333	High
Lebanon	Pharmacist	Younger than the mean	Single	Middle Class	Govermental	BPharm	Not Working	4		Neutral	Strongly Disagree	Neutral	Neutral	Neutral	Neutral	Neutral	Neutral	Neutral	Neutral	Neutral	Neutral	Neutral	Neutral	60	Low
Lebanon	Pharmacist	Younger than the mean	Single	Middle Class	Private	PharmD	Full-Time	4	Hospital Pharmacy	Neutral	Disagree	Neutral	Neutral	Neutral	Neutral	Neutral	Neutral	Neutral	Neutral	Neutral	Neutral	Neutral	Neutral	60	Low
Lebanon	Pharmacist	Older than the mean	Married	Upper Class	Private	BPharm	Full-Time	40		Strongly Disagree	Disagree	Agree	Agree	Agree	Neutral	Neutral	Agree	Agree	Agree	Agree	Agree	Agree	Neutral	75	Low
Lebanon	Pharmacist	Older than the mean	Single	Middle Class	Govermental	BPharm	Part-Time	36		Disagree	Neutral	Strongly Agree	Strongly Agree	Strongly Agree	Strongly Agree	Strongly Agree	Neutral	Neutral	Strongly Agree	Neutral	Neutral	Neutral	Disagree	78.3333	High
Lebanon	Pharmacist	Older than the mean	Single	Lower Class	Govermental	BPharm	Not Working	15		Neutral	Strongly Disagree	Agree	Agree	Agree	Disagree	Agree	Agree	Agree	Agree	Agree	Agree	Agree	Disagree	73.3333	Low
Lebanon	Pharmacist	Younger than the mean	Single	Middle Class	Private	PharmD	Full-Time	9	Comunity Pharmacy	Agree	Agree	Strongly Agree	Strongly Agree	Strongly Agree	Strongly Agree	Strongly Agree	Strongly Agree	Strongly Agree	Strongly Agree	Strongly Agree	Strongly Agree	Strongly Agree	Strongly Agree	100	High
Lebanon	Pharmacist	Older than the mean	Married	Middle Class	Govermental	PharmD	Self-Employed	22		Neutral	Disagree	Strongly Agree	Strongly Agree	Agree	Agree	Agree	Strongly Agree	Strongly Agree	Strongly Agree	Strongly Agree	Strongly Agree	Strongly Agree	Disagree	90	High
Lebanon	Pharmacist	Older than the mean	Married	Middle Class	Private	BPharm	Full-Time	25	Comunity Pharmacy	Disagree	Strongly Disagree	Disagree	Disagree	Disagree	Disagree	Disagree	Disagree	Disagree	Disagree	Disagree	Disagree	Disagree	Strongly Disagree	38.3333	Low
Lebanon	Pharmacist	Older than the mean	Married	Upper Class	Private	BPharm	Full-Time	17		Agree	Disagree	Agree	Agree	Agree	Neutral	Neutral	Neutral	Agree	Agree	Agree	Neutral	Agree	Neutral	71.6667	Low
Lebanon	Faculty Member	Older than the mean	Married	Upper Class	Govermental	PhD	Full-Time	25	University	Neutral	Neutral	Agree	Agree	Agree	Agree	Agree	Agree	Agree	Agree	Agree	Agree	Agree	Strongly Agree	81.6667	High
Lebanon	Pharmacist	Older than the mean	Married	Lower Class	Govermental	BPharm	Not Working	19		Strongly Disagree	Strongly Disagree	Neutral	Neutral	Neutral	Neutral	Neutral	Disagree	Disagree	Disagree	Neutral	Disagree	Disagree	Neutral	51.6667	Low
Lebanon	Pharmacist	Younger than the mean	Married	Upper Class	Private	MSc	Self-Employed	14	Comunity Pharmacy	Disagree	Disagree	Neutral	Neutral	Neutral	Neutral	Agree	Agree	Agree	Agree	Agree	Agree	Agree	Neutral	71.6667	Low
Lebanon	Faculty Member	Older than the mean	Married	Upper Class	Private	PhD	Full-Time	20	University	Disagree	Neutral	Agree	Agree	Agree	Agree	Agree	Agree	Agree	Agree	Agree	Agree	Agree	Neutral	78.3333	High
Lebanon	Faculty Member	Older than the mean	Single	Upper Class	Private	MSc	Part-Time	12	University	Disagree	Disagree	Neutral	Neutral	Neutral	Agree	Neutral	Agree	Agree	Strongly Disagree	Agree	Agree	Agree	Disagree	65	Low
Lebanon	Faculty Member	Older than the mean	Married	Upper Class	Private	PhD	Part-Time	20	University	Neutral	Disagree	Neutral	Neutral	Agree	Agree	Agree	Neutral	Agree	Neutral	Neutral	Agree	Agree	Neutral	70	Low
Lebanon	Faculty Member	Older than the mean	Married	Upper Class	Govermental	PhD	Full-Time	25	University	Neutral	Disagree	Agree	Agree	Agree	Agree	Agree	Agree	Agree	Agree	Agree	Agree	Agree	Disagree	76.6667	High
Lebanon	Faculty Member	Older than the mean	Others	Upper Class	Private	PhD	Part-Time	20	University	Strongly Disagree	Strongly Disagree	Agree	Disagree	Agree	Agree	Agree	Neutral	Neutral	Neutral	Neutral	Neutral	Neutral	Disagree	63.3333	Low
Lebanon	Faculty Member	Older than the mean	Married	Upper Class	Private	PhD	Full-Time	30	University	Neutral	Neutral	Agree	Neutral	Agree	Disagree	Strongly Agree	Neutral	Neutral	Agree	Agree	Neutral	Neutral	Neutral	68.3333	Low
Lebanon	Faculty Member	Older than the mean	Married	Upper Class	Private	PhD	Full-Time	20	University	Strongly Disagree	Disagree	Neutral	Neutral	Neutral	Neutral	Strongly Agree	Neutral	Neutral	Neutral	Neutral	Neutral	Neutral	Disagree	61.6667	Low
Lebanon	Pharmacist	Older than the mean	Others	Middle Class	Govermental	BPharm	Full-Time	33		Neutral	Disagree	Agree	Agree	Agree	Agree	Agree	Agree	Agree	Agree	Agree	Agree	Agree	Strongly Agree	81.6667	High
Lebanon	Faculty Member	Older than the mean	Married	Upper Class	Private	PhD	Full-Time	25	University	Neutral	Disagree	Agree	Agree	Agree	Agree	Agree	Agree	Agree	Agree	Agree	Agree	Agree	Neutral	78.3333	High
Lebanon	Faculty Member	Older than the mean	Married	Upper Class	Govermental	PhD	Part-Time	10	University	Disagree	Strongly Disagree	Neutral	Neutral	Neutral	Agree	Agree	Neutral	Neutral	Neutral	Neutral	Neutral	Neutral	Agree	65	Low
Lebanon	Faculty Member	Older than the mean	Married	Upper Class	Govermental	PhD	Part-Time	25	University	Disagree	Disagree	Neutral	Neutral	Neutral	Neutral	Neutral	Agree	Agree	Agree	Agree	Agree	Agree	Agree	71.6667	Low
Lebanon	Faculty Member	Older than the mean	Married	Upper Class	Private	PhD	Full-Time	14	University	Strongly Disagree	Strongly Disagree	Agree	Neutral	Neutral	Neutral	Neutral	Neutral	Neutral	Agree	Agree	Neutral	Neutral	Disagree	63.3333	Low
Lebanon	Faculty Member	Older than the mean	Married	Upper Class	Private	PhD	Part-Time	20	University	Neutral	Disagree	Agree	Agree	Agree	Agree	Strongly Agree	Agree	Agree	Neutral	Neutral	Neutral	Strongly Agree	Disagree	75	Low
Lebanon	Faculty Member	Older than the mean	Others	Upper Class	Private	MSc	Full-Time	10	University	Strongly Disagree	Strongly Disagree	Neutral	Disagree	Agree	Disagree	Strongly Disagree	Neutral	Disagree	Disagree	Disagree	Neutral	Neutral	Strongly Disagree	46.6667	Low
Lebanon	Faculty Member	Younger than the mean	Single	Middle Class	Private	MSc	Part-Time	3	University	Neutral	Neutral	Disagree	Neutral	Disagree	Agree	Agree	Agree	Agree	Agree	Neutral	Disagree	Agree	Disagree	63.3333	Low
Lebanon	Faculty Member	Older than the mean	Single	Upper Class	Govermental	PhD	Full-Time	20	University	Disagree	Strongly Disagree	Neutral	Neutral	Disagree	Agree	Disagree	Neutral	Neutral	Neutral	Neutral	Neutral	Neutral	Strongly Disagree	55	Low
Lebanon	Faculty Member	Older than the mean	Married	Middle Class	Private	MSc	Part-Time	20	University	Neutral	Neutral	Agree	Agree	Neutral	Neutral	Neutral	Neutral	Agree	Agree	Agree	Neutral	Neutral	Strongly Agree	71.6667	Low
Lebanon	Faculty Member	Older than the mean	Married	Middle Class	Govermental	PhD	Part-Time	25	University	Strongly Disagree	Strongly Disagree	Strongly Agree	Strongly Agree	Strongly Agree	Agree	Neutral	Agree	Agree	Strongly Agree	Strongly Agree	Agree	Agree	Agree	86.6667	High
Lebanon	Faculty Member	Older than the mean	Married	Middle Class	Private	PhD	Full-Time	26	University	Strongly Disagree	Strongly Disagree	Agree	Neutral	Neutral	Neutral	Agree	Agree	Agree	Agree	Agree	Agree	Agree	Strongly Agree	76.6667	High
Lebanon	Faculty Member	Older than the mean	Married	Middle Class	Private	MSc	Part-Time	15	University	Disagree	Strongly Disagree	Strongly Agree	Strongly Agree	Strongly Agree	Strongly Agree	Agree	Agree	Agree	Agree	Agree	Agree	Agree	Disagree	83.3333	High
Lebanon	Faculty Member	Older than the mean	Married	Upper Class	Govermental	PhD	Part-Time	14	University	Strongly Disagree	Strongly Disagree	Agree	Agree	Agree	Agree	Agree	Agree	Agree	Agree	Agree	Agree	Agree	Strongly Disagree	75	Low
Lebanon	Faculty Member	Older than the mean	Married	Upper Class	Private	PhD	Full-Time	30	University	Agree	Agree	Agree	Agree	Agree	Agree	Agree	Agree	Agree	Agree	Agree	Agree	Agree	Strongly Agree	81.6667	High
Lebanon	Faculty Member	Older than the mean	Married	Upper Class	Private	PhD	Full-Time	25	University	Disagree	Strongly Disagree	Neutral	Neutral	Neutral	Neutral	Neutral	Neutral	Neutral	Neutral	Neutral	Neutral	Agree	Strongly Agree	65	Low
Lebanon	Faculty Member	Older than the mean	Married	Upper Class	Private	PhD	Full-Time	20	University	Neutral	Strongly Disagree	Neutral	Disagree	Disagree	Disagree	Disagree	Neutral	Neutral	Neutral	Neutral	Neutral	Neutral	Neutral	53.3333	Low
Lebanon	Pharmacist	Older than the mean	Married	Middle Class	Govermental	MSc	Full-Time	24	Comunity Pharmacy	Neutral	Neutral	Neutral	Neutral	Agree	Agree	Agree	Agree	Neutral	Agree	Neutral	Agree	Neutral	Neutral	70	Low
Lebanon	Pharmacist	Older than the mean	Married	Upper Class	Private	BPharm	Self-Employed	29		Strongly Disagree	Strongly Disagree	Neutral	Disagree	Disagree	Disagree	Neutral	Disagree	Neutral	Neutral	Disagree	Disagree	Neutral	Disagree	48.3333	Low
Lebanon	Pharmacist	Older than the mean	Others	Middle Class	Govermental	PharmD	Full-Time	22		Neutral	Strongly Disagree	Disagree	Neutral	Disagree	Neutral	Neutral	Neutral	Neutral	Neutral	Disagree	Neutral	Neutral	Disagree	53.3333	Low
Lebanon	Pharmacist	Younger than the mean	Single	Upper Class	Private	MSc	Self-Employed	12	Comunity Pharmacy	Strongly Agree	Agree	Strongly Agree	Strongly Agree	Strongly Agree	Agree	Agree	Agree	Agree	Agree	Agree	Agree	Agree	Strongly Agree	86.6667	High
Lebanon	Pharmacist	Younger than the mean	Single	Middle Class	Private	BPharm	Full-Time	8	Comunity Pharmacy	Neutral	Strongly Disagree	Neutral	Neutral	Neutral	Neutral	Neutral	Neutral	Neutral	Neutral	Neutral	Neutral	Neutral	Neutral	60	Low
Lebanon	Pharmacist	Older than the mean	Married	Middle Class	Private	BPharm	Full-Time	24		Strongly Disagree	Strongly Disagree	Neutral	Neutral	Neutral	Neutral	Neutral	Neutral	Neutral	Neutral	Neutral	Neutral	Neutral	Strongly Disagree	56.6667	Low
Lebanon	Pharmacist	Older than the mean	Married	Middle Class	Private	PharmD	Self-Employed	16	Comunity Pharmacy	Strongly Agree	Neutral	Agree	Agree	Disagree	Neutral	Neutral	Neutral	Agree	Agree	Agree	Neutral	Neutral	Neutral	66.6667	Low
Lebanon	Pharmacist	Older than the mean	Others	Middle Class	Govermental	BPharm	Not Working	22		Neutral	Disagree	Disagree	Disagree	Disagree	Disagree	Disagree	Disagree	Disagree	Disagree	Disagree	Disagree	Disagree	Disagree	40	Low
Lebanon	Pharmacist	Older than the mean	Married	Upper Class	Private	PharmD	Self-Employed	28		Strongly Agree	Disagree	Strongly Agree	Strongly Agree	Agree	Agree	Agree	Strongly Agree	Strongly Agree	Strongly Agree	Strongly Agree	Strongly Agree	Strongly Agree	Strongly Agree	95	High
Lebanon	Pharmacist	Older than the mean	Married	Middle Class	Govermental	BPharm	Not Working	37		Strongly Disagree	Strongly Disagree	Neutral	Neutral	Neutral	Neutral	Neutral	Neutral	Neutral	Neutral	Neutral	Neutral	Neutral	Strongly Agree	63.3333	Low
Lebanon	Pharmacist	Younger than the mean	Married	Upper Class	Private	BPharm	Part-Time	13		Strongly Agree	Strongly Disagree	Strongly Agree	Strongly Agree	Agree	Agree	Agree	Strongly Agree	Strongly Agree	Strongly Agree	Strongly Agree	Strongly Agree	Strongly Agree	Disagree	90	High
Lebanon	Pharmacist	Younger than the mean	Single	Middle Class	Govermental	PharmD	Part-Time	6		Neutral	Strongly Disagree	Strongly Agree	Strongly Agree	Agree	Agree	Agree	Strongly Agree	Strongly Agree	Strongly Agree	Strongly Agree	Strongly Agree	Strongly Agree	Disagree	90	High
Lebanon	Pharmacist	Older than the mean	Married	Upper Class	Private	PharmD	Full-Time	29	Comunity Pharmacy	Agree	Strongly Disagree	Disagree	Neutral	Neutral	Agree	Neutral	Neutral	Agree	Agree	Neutral	Neutral	Neutral	Neutral	63.3333	Low
Lebanon	Pharmacist	Older than the mean	Others	Middle Class	Private	PharmD	Full-Time	16	Comunity Pharmacy	Neutral	Strongly Disagree	Neutral	Neutral	Disagree	Neutral	Neutral	Agree	Neutral	Agree	Agree	Agree	Neutral	Neutral	65	Low
Lebanon	Pharmacist	Older than the mean	Married	Upper Class	Govermental	BPharm	Self-Employed	27		Agree	Strongly Disagree	Neutral	Neutral	Neutral	Neutral	Agree	Agree	Neutral	Neutral	Agree	Agree	Neutral	Neutral	66.6667	Low
Lebanon	Pharmacist	Older than the mean	Married	Lower Class	Govermental	BPharm	Not Working	34		Disagree	Strongly Disagree	Disagree	Disagree	Disagree	Neutral	Neutral	Disagree	Disagree	Disagree	Disagree	Disagree	Disagree	Strongly Disagree	41.6667	Low
Lebanon	Pharmacist	Older than the mean	Married	Upper Class	Private	BPharm	Self-Employed	19	Comunity Pharmacy	Agree	Strongly Disagree	Agree	Agree	Agree	Neutral	Agree	Neutral	Neutral	Neutral	Agree	Neutral	Neutral	Agree	70	Low
Lebanon	Pharmacist	Younger than the mean	Single	Middle Class	Private	PharmD	Full-Time	7	Comunity Pharmacy	Agree	Neutral	Neutral	Agree	Agree	Neutral	Neutral	Agree	Neutral	Neutral	Neutral	Agree	Agree	Neutral	68.3333	Low
Lebanon	Pharmacist	Older than the mean	Married	Middle Class	Private	BPharm	Full-Time	19	Comunity Pharmacy	Strongly Agree	Disagree	Agree	Agree	Agree	Strongly Agree	Strongly Agree	Neutral	Agree	Agree	Agree	Neutral	Neutral	Strongly Agree	80	High
Lebanon	Pharmacist	Younger than the mean	Single	Upper Class	Private	PharmD	Full-Time	12		Strongly Agree	Strongly Disagree	Neutral	Neutral	Agree	Neutral	Agree	Agree	Agree	Agree	Neutral	Agree	Agree	Disagree	70	Low
Lebanon	Pharmacist	Younger than the mean	Married	Middle Class	Govermental	BPharm	Not Working	12		Disagree	Strongly Disagree	Neutral	Neutral	Neutral	Neutral	Neutral	Neutral	Neutral	Neutral	Neutral	Neutral	Neutral	Disagree	58.3333	Low
Lebanon	Faculty Member	Older than the mean	Married	Upper Class	Govermental	MSc	Full-Time	20	University	Agree	Disagree	Agree	Agree	Agree	Neutral	Disagree	Agree	Neutral	Agree	Agree	Agree	Neutral	Strongly Agree	73.3333	Low
Lebanon	Pharmacist	Older than the mean	Married	Lower Class	Private	PharmD	Self-Employed	27		Neutral	Strongly Disagree	Agree	Agree	Strongly Agree	Strongly Agree	Strongly Agree	Strongly Agree	Strongly Agree	Strongly Agree	Agree	Strongly Agree	Strongly Agree	Strongly Agree	95	High
Lebanon	Faculty Member	Older than the mean	Married	Upper Class	Private	PhD	Part-Time	24	University	Agree	Disagree	Strongly Agree	Strongly Agree	Strongly Agree	Strongly Agree	Strongly Agree	Strongly Agree	Strongly Agree	Strongly Agree	Strongly Agree	Strongly Agree	Strongly Agree	Strongly Agree	100	High
Lebanon	Pharmacist	Younger than the mean	Married	Upper Class	Govermental	BPharm	Self-Employed	9		Disagree	Disagree	Strongly Agree	Neutral	Disagree	Agree	Agree	Strongly Agree	Neutral	Strongly Agree	Strongly Agree	Strongly Agree	Strongly Agree	Strongly Agree	85	High
Lebanon	Faculty Member	Older than the mean	Married	Upper Class	Private	PhD	Full-Time	15	University	Agree	Disagree	Strongly Agree	Agree	Agree	Agree	Strongly Agree	Strongly Agree	Strongly Agree	Strongly Agree	Agree	Strongly Agree	Strongly Agree	Strongly Agree	93.3333	High
Lebanon	Pharmacist	Younger than the mean	Single	Middle Class	Govermental	BPharm	Full-Time	7		Disagree	Disagree	Agree	Agree	Agree	Agree	Strongly Agree	Strongly Agree	Strongly Agree	Strongly Agree	Agree	Strongly Agree	Strongly Agree	Strongly Agree	91.6667	High
Lebanon	Pharmacist	Younger than the mean	Single	Upper Class	Private	PharmD	Full-Time	4		Strongly Agree	Neutral	Strongly Agree	Strongly Agree	Strongly Agree	Strongly Agree	Strongly Agree	Agree	Strongly Agree	Strongly Agree	Strongly Agree	Agree	Neutral	Strongly Agree	93.3333	High
Lebanon	Pharmacist	Younger than the mean	Single	Upper Class	Govermental	PharmD	Not Working	2		Neutral	Neutral	Agree	Agree	Agree	Strongly Agree	Strongly Agree	Strongly Agree	Strongly Agree	Strongly Agree	Agree	Strongly Agree	Agree	Strongly Agree	91.6667	High
Lebanon	Pharmacist	Younger than the mean	Others	Middle Class	Private	MSc	Full-Time	4		Strongly Agree	Strongly Agree	Strongly Agree	Agree	Agree	Agree	Strongly Agree	Strongly Agree	Strongly Agree	Strongly Agree	Strongly Agree	Strongly Agree	Agree	Strongly Agree	93.3333	High
Lebanon	Faculty Member	Older than the mean	Married	Upper Class	Govermental	PhD	Full-Time	24	University	Disagree	Strongly Disagree	Strongly Agree	Strongly Agree	Strongly Agree	Agree	Agree	Strongly Agree	Agree	Agree	Agree	Strongly Agree	Agree	Strongly Agree	90	High
Lebanon	Faculty Member	Younger than the mean	Married	Upper Class	Private	PhD	Part-Time	10	University	Strongly Agree	Neutral	Strongly Agree	Agree	Agree	Agree	Agree	Strongly Agree	Strongly Agree	Strongly Agree	Strongly Agree	Strongly Agree	Strongly Agree	Strongly Agree	93.3333	High
Lebanon	Faculty Member	Older than the mean	Married	Upper Class	Private	PhD	Part-Time	13	University	Neutral	Disagree	Strongly Agree	Agree	Agree	Neutral	Agree	Strongly Agree	Strongly Agree	Strongly Agree	Strongly Agree	Strongly Agree	Strongly Agree	Strongly Agree	91.6667	High
Lebanon	Faculty Member	Older than the mean	Married	Upper Class	Govermental	PhD	Full-Time	25	University	Disagree	Strongly Disagree	Agree	Strongly Agree	Agree	Agree	Agree	Strongly Agree	Agree	Strongly Agree	Strongly Agree	Strongly Agree	Strongly Agree	Strongly Agree	91.6667	High
Lebanon	Faculty Member	Older than the mean	Married	Upper Class	Private	PhD	Full-Time	30	University	Neutral	Neutral	Neutral	Neutral	Agree	Agree	Agree	Agree	Agree	Agree	Neutral	Agree	Agree	Neutral	73.3333	Low
Lebanon	Faculty Member	Older than the mean	Married	Upper Class	Private	PhD	Full-Time	25	University	Disagree	Disagree	Neutral	Agree	Strongly Agree	Agree	Strongly Agree	Agree	Strongly Agree	Agree	Agree	Agree	Agree	Strongly Agree	85	High
Lebanon	Faculty Member	Older than the mean	Married	Upper Class	Private	PhD	Full-Time	20	University	Agree	Disagree	Agree	Strongly Agree	Strongly Agree	Strongly Agree	Agree	Agree	Neutral	Agree	Strongly Agree	Neutral	Agree	Neutral	81.6667	High
Lebanon	Faculty Member	Older than the mean	Married	Upper Class	Govermental	PhD	Part-Time	13	University	Agree	Neutral	Strongly Agree	Strongly Agree	Agree	Agree	Agree	Strongly Agree	Agree	Strongly Agree	Agree	Strongly Agree	Strongly Agree	Agree	90	High
Lebanon	Faculty Member	Older than the mean	Married	Upper Class	Private	PhD	Part-Time	14	University	Disagree	Disagree	Agree	Agree	Agree	Agree	Agree	Agree	Agree	Agree	Agree	Agree	Agree	Agree	80	High
Lebanon	Faculty Member	Older than the mean	Married	Upper Class	Private	MSc	Part-Time	15	University	Neutral	Neutral	Agree	Agree	Agree	Agree	Strongly Agree	Strongly Agree	Strongly Agree	Strongly Agree	Agree	Strongly Agree	Strongly Agree	Strongly Agree	91.6667	High
Lebanon	Faculty Member	Younger than the mean	Single	Middle Class	Govermental	PhD	Part-Time	10	University	Neutral	Strongly Disagree	Agree	Strongly Agree	Agree	Strongly Agree	Neutral	Agree	Agree	Neutral	Agree	Agree	Agree	Strongly Agree	81.6667	High
Lebanon	Faculty Member	Older than the mean	Married	Upper Class	Private	PhD	Full-Time	27	University	Disagree	Disagree	Agree	Agree	Strongly Agree	Agree	Agree	Agree	Strongly Agree	Strongly Agree	Agree	Agree	Agree	Strongly Agree	86.6667	High
Egypt	Pharmacist	Younger than the mean	Married	Middle Class	Govermental	BPharm	Full-Time	9	Comunity Pharmacy	Neutral	Neutral	Neutral	Neutral	Neutral	Neutral	Neutral	Neutral	Neutral	Neutral	Neutral	Neutral	Neutral	Strongly Disagree	56.6667	Low
Egypt	Pharmacist	Younger than the mean	Single	Middle Class	Govermental	BPharm	Full-Time	1	Comunity Pharmacy	Neutral	Disagree	Agree	Agree	Neutral	Agree	Agree	Agree	Strongly Agree	Agree	Agree	Agree	Agree	Strongly Agree	81.6667	High
Egypt	Pharmacist	Younger than the mean	Single	Middle Class	Govermental	BPharm	Part-Time	1	Comunity Pharmacy	Neutral	Neutral	Strongly Agree	Strongly Agree	Strongly Agree	Strongly Agree	Strongly Agree	Strongly Agree	Strongly Agree	Neutral	Neutral	Neutral	Agree	Neutral	85	High
Egypt	Pharmacist	Younger than the mean	Single	Lower Class	Govermental	BPharm	Full-Time	0	Comunity Pharmacy	Strongly Disagree	Strongly Disagree	Neutral	Neutral	Neutral	Neutral	Neutral	Neutral	Neutral	Neutral	Neutral	Neutral	Neutral	Strongly Agree	63.3333	Low
Egypt	Pharmacist	Younger than the mean	Single	Lower Class	Govermental	BPharm	Not Working	2		Neutral	Neutral	Agree	Strongly Agree	Agree	Neutral	Agree	Strongly Agree	Strongly Agree	Agree	Strongly Agree	Strongly Agree	Strongly Agree	Strongly Agree	90	High
Egypt	Faculty Member	Younger than the mean	Married	Middle Class	Govermental	PhD	Full-Time	13	University	Strongly Agree	Strongly Agree	Agree	Strongly Agree	Neutral	Agree	Agree	Neutral	Disagree	Strongly Agree	Strongly Agree	Agree	Disagree	Strongly Agree	76.6667	High
Egypt	Faculty Member	Older than the mean	Married	Upper Class	Govermental	PhD	Full-Time	20	University	Neutral	Disagree	Agree	Neutral	Neutral	Strongly Agree	Strongly Agree	Strongly Agree	Strongly Agree	Strongly Agree	Neutral	Agree	Agree	Strongly Agree	85	High
Egypt	Pharmacist	Younger than the mean	Single	Lower Class	Govermental	BPharm	Full-Time	2	Comunity Pharmacy	Agree	Neutral	Neutral	Agree	Strongly Agree	Strongly Agree	Strongly Agree	Neutral	Strongly Agree	Agree	Agree	Agree	Neutral	Agree	81.6667	High
Egypt	Pharmacist	Younger than the mean	Single	Lower Class	Private	PharmD	Full-Time	2	Comunity Pharmacy	Agree	Agree	Agree	Neutral	Neutral	Neutral	Neutral	Agree	Agree	Agree	Agree	Neutral	Neutral	Strongly Agree	71.6667	Low
Egypt	Pharmacist	Younger than the mean	Married	Lower Class	Govermental	BPharm	Full-Time	13	Comunity Pharmacy	Strongly Agree	Neutral	Strongly Agree	Strongly Agree	Strongly Agree	Agree	Strongly Agree	Agree	Strongly Agree	Strongly Agree	Strongly Agree	Strongly Agree	Strongly Agree	Agree	95	High
Egypt	Pharmacist	Younger than the mean	Single	Lower Class	Private	MSc	Full-Time	12	Comunity Pharmacy	Strongly Agree	Neutral	Strongly Disagree	Strongly Disagree	Strongly Agree	Strongly Agree	Strongly Agree	Strongly Agree	Strongly Agree	Strongly Agree	Strongly Agree	Strongly Disagree	Strongly Disagree	Strongly Agree	73.3333	Low
Egypt	Pharmacist	Younger than the mean	Married	Middle Class	Govermental	PharmD	Self-Employed	6	Comunity Pharmacy	Neutral	Disagree	Agree	Agree	Agree	Agree	Agree	Agree	Neutral	Agree	Agree	Strongly Agree	Agree	Strongly Agree	81.6667	High
Egypt	Pharmacist	Younger than the mean	Single	Middle Class	Govermental	BPharm	Full-Time	2	Comunity Pharmacy	Neutral	Neutral	Strongly Agree	Agree	Agree	Neutral	Strongly Agree	Neutral	Agree	Disagree	Disagree	Agree	Agree	Agree	73.3333	Low
Egypt	Pharmacist	Younger than the mean	Married	Middle Class	Govermental	BPharm	Full-Time	13	Comunity Pharmacy	Agree	Disagree	Neutral	Neutral	Neutral	Neutral	Neutral	Neutral	Neutral	Neutral	Neutral	Neutral	Neutral	Strongly Agree	63.3333	Low
Egypt	Pharmacist	Younger than the mean	Single	Middle Class	Private	BPharm	Full-Time	6	Comunity Pharmacy	Agree	Neutral	Disagree	Neutral	Neutral	Neutral	Strongly Disagree	Disagree	Agree	Neutral	Agree	Agree	Strongly Agree	Agree	63.3333	Low
Egypt	Pharmacist	Younger than the mean	Single	Middle Class	Private	BPharm	Full-Time	4	Hospital Pharmacy	Neutral	Strongly Disagree	Strongly Agree	Strongly Agree	Strongly Agree	Strongly Agree	Strongly Agree	Strongly Agree	Strongly Agree	Strongly Agree	Strongly Agree	Disagree	Disagree	Neutral	86.6667	High
Egypt	Faculty Member	Younger than the mean	Single	Middle Class	Govermental	BPharm	Full-Time	8	University	Agree	Disagree	Neutral	Neutral	Neutral	Neutral	Neutral	Neutral	Neutral	Neutral	Neutral	Neutral	Neutral	Neutral	60	Low
Egypt	Pharmacist	Younger than the mean	Single	Middle Class	Private	BPharm	Full-Time	5	Comunity Pharmacy	Neutral	Disagree	Agree	Agree	Agree	Agree	Agree	Agree	Agree	Agree	Neutral	Neutral	Agree	Disagree	73.3333	Low
Egypt	Pharmacist	Younger than the mean	Married	Lower Class	Govermental	BPharm	Self-Employed	7	Comunity Pharmacy	Strongly Agree	Agree	Agree	Agree	Strongly Agree	Agree	Strongly Agree	Agree	Strongly Agree	Agree	Agree	Agree	Agree	Agree	85	High
Egypt	Pharmacist	Younger than the mean	Single	Lower Class	Private	PharmD	Part-Time	1	Comunity Pharmacy	Agree	Agree	Neutral	Neutral	Neutral	Neutral	Neutral	Neutral	Neutral	Neutral	Neutral	Neutral	Neutral	Neutral	60	Low
Egypt	Pharmacist	Younger than the mean	Single	Lower Class	Govermental	BPharm	Full-Time	3	Comunity Pharmacy	Strongly Disagree	Strongly Disagree	Neutral	Neutral	Neutral	Neutral	Neutral	Neutral	Neutral	Neutral	Neutral	Neutral	Neutral	Neutral	60	Low
Egypt	Pharmacist	Younger than the mean	Married	Middle Class	Private	BPharm	Full-Time	4	Hospital Pharmacy	Agree	Strongly Disagree	Strongly Agree	Strongly Agree	Strongly Agree	Agree	Agree	Strongly Agree	Strongly Agree	Neutral	Strongly Agree	Agree	Agree	Agree	88.3333	High
Egypt	Pharmacist	Younger than the mean	Single	Lower Class	Govermental	BPharm	Full-Time	4	Comunity Pharmacy	Neutral	Neutral	Agree	Agree	Neutral	Agree	Agree	Agree	Agree	Agree	Agree	Agree	Neutral	Agree	76.6667	High
Egypt	Pharmacist	Younger than the mean	Married	Lower Class	Govermental	BPharm	Part-Time	4	Comunity Pharmacy	Agree	Agree	Agree	Agree	Disagree	Disagree	Neutral	Neutral	Disagree	Disagree	Agree	Agree	Agree	Agree	63.3333	Low
Egypt	Pharmacist	Younger than the mean	Single	Lower Class	Govermental	PharmD	Full-Time	3	Comunity Pharmacy	Neutral	Neutral	Neutral	Agree	Agree	Agree	Agree	Agree	Strongly Agree	Agree	Strongly Agree	Disagree	Strongly Agree	Agree	80	High
Egypt	Pharmacist	Younger than the mean	Single	Lower Class	Private	BPharm	Part-Time	0	Comunity Pharmacy	Agree	Disagree	Strongly Agree	Strongly Agree	Strongly Agree	Strongly Agree	Strongly Agree	Neutral	Neutral	Strongly Agree	Strongly Agree	Neutral	Neutral	Strongly Agree	86.6667	High
Egypt	Faculty Member	Younger than the mean	Married	Middle Class	Govermental	BPharm	Full-Time	6	University	Strongly Agree	Strongly Disagree	Agree	Agree	Strongly Agree	Agree	Agree	Strongly Agree	Agree	Agree	Agree	Strongly Agree	Agree	Strongly Agree	86.6667	High
Egypt	Pharmacist	Younger than the mean	Single	Lower Class	Govermental	BPharm	Self-Employed	3	Comunity Pharmacy	Neutral	Disagree	Strongly Agree	Strongly Agree	Agree	Strongly Agree	Strongly Agree	Neutral	Agree	Strongly Agree	Strongly Agree	Agree	Agree	Agree	88.3333	High
Egypt	Pharmacist	Younger than the mean	Married	Lower Class	Govermental	BPharm	Full-Time	2	Comunity Pharmacy	Disagree	Agree	Neutral	Neutral	Neutral	Neutral	Neutral	Agree	Neutral	Neutral	Neutral	Neutral	Agree	Neutral	63.3333	Low
Egypt	Pharmacist	Younger than the mean	Single	Lower Class	Private	BPharm	Full-Time	1		Neutral	Strongly Disagree	Agree	Agree	Agree	Agree	Agree	Agree	Agree	Agree	Agree	Agree	Agree	Disagree	76.6667	High
Egypt	Pharmacist	Younger than the mean	Others	Lower Class	Govermental	BPharm	Part-Time	1	Comunity Pharmacy	Agree	Agree	Neutral	Neutral	Agree	Neutral	Strongly Agree	Agree	Agree	Strongly Agree	Neutral	Agree	Neutral	Strongly Agree	76.6667	High
Egypt	Pharmacist	Younger than the mean	Single	Lower Class	Govermental	BPharm	Self-Employed	3	Comunity Pharmacy	Strongly Disagree	Strongly Disagree	Neutral	Strongly Agree	Strongly Agree	Strongly Agree	Strongly Agree	Strongly Agree	Strongly Agree	Disagree	Agree	Strongly Agree	Strongly Agree	Strongly Agree	90	High
Egypt	Pharmacist	Younger than the mean	Single	Middle Class	Govermental	BPharm	Self-Employed	3	Comunity Pharmacy	Neutral	Disagree	Strongly Agree	Strongly Agree	Strongly Agree	Strongly Agree	Strongly Agree	Agree	Strongly Agree	Strongly Agree	Strongly Agree	Agree	Agree	Strongly Agree	95	High
Egypt	Pharmacist	Younger than the mean	Married	Middle Class	Govermental	BPharm	Full-Time	9		Agree	Agree	Strongly Disagree	Strongly Disagree	Strongly Disagree	Disagree	Disagree	Neutral	Agree	Agree	Agree	Strongly Agree	Strongly Agree	Agree	60	Low
Egypt	Pharmacist	Younger than the mean	Single	Lower Class	Govermental	BPharm	Not Working	3		Neutral	Neutral	Strongly Agree	Strongly Agree	Agree	Agree	Agree	Agree	Agree	Strongly Agree	Strongly Agree	Strongly Agree	Strongly Agree	Strongly Agree	91.6667	High
Egypt	Pharmacist	Younger than the mean	Single	Lower Class	Govermental	BPharm	Self-Employed	4	Comunity Pharmacy	Neutral	Strongly Disagree	Neutral	Agree	Agree	Agree	Agree	Disagree	Strongly Disagree	Disagree	Disagree	Strongly Disagree	Disagree	Neutral	53.3333	Low
Egypt	Pharmacist	Older than the mean	Married	Lower Class	Govermental	BPharm	Full-Time	24	Others	Neutral	Neutral	Agree	Agree	Strongly Agree	Agree	Agree	Strongly Agree	Agree	Agree	Agree	Agree	Agree	Strongly Agree	85	High
Egypt	Pharmacist	Younger than the mean	Married	Middle Class	Govermental	MSc	Not Working	7		Neutral	Agree	Strongly Agree	Strongly Agree	Strongly Agree	Strongly Agree	Strongly Agree	Agree	Strongly Agree	Strongly Agree	Strongly Agree	Strongly Agree	Neutral	Agree	93.3333	High
Egypt	Faculty Member	Older than the mean	Married	Middle Class	Govermental	PhD	Full-Time	20	University	Neutral	Neutral	Neutral	Neutral	Neutral	Neutral	Neutral	Neutral	Neutral	Neutral	Neutral	Neutral	Neutral	Neutral	60	Low
Egypt	Pharmacist	Younger than the mean	Single	Lower Class	Govermental	BPharm	Part-Time	1	Comunity Pharmacy	Disagree	Agree	Agree	Agree	Agree	Agree	Agree	Agree	Agree	Agree	Agree	Agree	Agree	Strongly Agree	81.6667	High
Egypt	Pharmacist	Younger than the mean	Single	Lower Class	Govermental	PharmD	Part-Time	2	Comunity Pharmacy	Neutral	Strongly Disagree	Neutral	Agree	Strongly Agree	Strongly Agree	Strongly Agree	Strongly Agree	Strongly Agree	Agree	Agree	Agree	Strongly Agree	Strongly Agree	90	High
Egypt	Pharmacist	Younger than the mean	Married	Middle Class	Govermental	BPharm	Not Working	3	Hospital Pharmacy	Neutral	Strongly Disagree	Strongly Agree	Strongly Agree	Strongly Agree	Strongly Agree	Strongly Agree	Strongly Agree	Strongly Agree	Strongly Agree	Strongly Agree	Strongly Agree	Strongly Agree	Neutral	96.6667	High
Egypt	Pharmacist	Younger than the mean	Single	Upper Class	Private	BPharm	Full-Time	4	Hospital Pharmacy	Agree	Neutral	Agree	Neutral	Agree	Strongly Agree	Strongly Agree	Agree	Strongly Agree	Strongly Agree	Strongly Agree	Agree	Neutral	Agree	85	High
Egypt	Faculty Member	Older than the mean	Married	Middle Class	Govermental	PhD	Full-Time	15	University	Disagree	Strongly Disagree	Neutral	Neutral	Neutral	Neutral	Neutral	Neutral	Neutral	Neutral	Neutral	Neutral	Neutral	Neutral	60	Low
Egypt	Pharmacist	Younger than the mean	Single	Lower Class	Govermental	BPharm	Not Working	1		Strongly Disagree	Strongly Disagree	Neutral	Neutral	Neutral	Neutral	Neutral	Neutral	Neutral	Neutral	Neutral	Neutral	Neutral	Disagree	58.3333	Low
Egypt	Faculty Member	Younger than the mean	Married	Lower Class	Govermental	BPharm	Full-Time	2	University	Disagree	Strongly Disagree	Neutral	Neutral	Neutral	Neutral	Neutral	Neutral	Neutral	Neutral	Neutral	Neutral	Neutral	Strongly Disagree	56.6667	Low
Egypt	Faculty Member	Younger than the mean	Single	Lower Class	Govermental	BPharm	Full-Time	3	University	Disagree	Strongly Disagree	Neutral	Neutral	Neutral	Neutral	Neutral	Neutral	Neutral	Neutral	Neutral	Neutral	Neutral	Disagree	58.3333	Low
Egypt	Faculty Member	Younger than the mean	Married	Middle Class	Govermental	MSc	Full-Time	7	University	Disagree	Strongly Disagree	Neutral	Neutral	Neutral	Neutral	Neutral	Neutral	Neutral	Neutral	Neutral	Neutral	Neutral	Disagree	58.3333	Low
Egypt	Pharmacist	Younger than the mean	Married	Lower Class	Govermental	BPharm	Part-Time	3	Comunity Pharmacy	Disagree	Disagree	Agree	Agree	Agree	Neutral	Agree	Neutral	Neutral	Neutral	Agree	Neutral	Neutral	Disagree	66.6667	Low
Egypt	Faculty Member	Younger than the mean	Married	Lower Class	Govermental	MSc	Full-Time	7	University	Strongly Disagree	Strongly Disagree	Neutral	Neutral	Neutral	Neutral	Neutral	Neutral	Neutral	Neutral	Neutral	Neutral	Neutral	Neutral	60	Low
Egypt	Pharmacist	Younger than the mean	Single	Upper Class	Govermental	BPharm	Full-Time	2	Comunity Pharmacy	Agree	Strongly Disagree	Neutral	Neutral	Agree	Neutral	Agree	Agree	Agree	Agree	Agree	Agree	Neutral	Agree	73.3333	Low
Egypt	Faculty Member	Younger than the mean	Married	Middle Class	Govermental	MSc	Full-Time	11	University	Disagree	Strongly Disagree	Neutral	Neutral	Neutral	Neutral	Neutral	Neutral	Neutral	Neutral	Neutral	Neutral	Neutral	Neutral	60	Low
Egypt	Faculty Member	Younger than the mean	Single	Lower Class	Govermental	MSc	Full-Time	3	University	Neutral	Disagree	Neutral	Neutral	Neutral	Neutral	Neutral	Neutral	Neutral	Neutral	Neutral	Neutral	Neutral	Disagree	58.3333	Low
Egypt	Pharmacist	Older than the mean	Married	Middle Class	Govermental	BPharm	Full-Time	18		Disagree	Strongly Disagree	Neutral	Neutral	Neutral	Neutral	Neutral	Neutral	Neutral	Neutral	Neutral	Neutral	Neutral	Disagree	58.3333	Low
Egypt	Pharmacist	Older than the mean	Married	Middle Class	Govermental	BPharm	Full-Time	17	Hospital Pharmacy	Neutral	Disagree	Neutral	Neutral	Neutral	Neutral	Neutral	Neutral	Neutral	Neutral	Neutral	Neutral	Neutral	Neutral	60	Low
Egypt	Pharmacist	Younger than the mean	Married	Lower Class	Govermental	BPharm	Full-Time	4		Strongly Disagree	Strongly Disagree	Neutral	Neutral	Neutral	Neutral	Neutral	Neutral	Neutral	Neutral	Neutral	Neutral	Neutral	Strongly Disagree	56.6667	Low
Egypt	Pharmacist	Younger than the mean	Married	Upper Class	Private	BPharm	Full-Time	6		Neutral	Strongly Disagree	Neutral	Neutral	Neutral	Neutral	Neutral	Neutral	Neutral	Neutral	Neutral	Neutral	Neutral	Disagree	58.3333	Low
Egypt	Pharmacist	Younger than the mean	Single	Lower Class	Govermental	BPharm	Full-Time	3	Comunity Pharmacy	Neutral	Neutral	Neutral	Neutral	Strongly Agree	Strongly Agree	Strongly Agree	Strongly Agree	Strongly Agree	Neutral	Neutral	Neutral	Neutral	Strongly Agree	80	High
Egypt	Pharmacist	Younger than the mean	Married	Lower Class	Govermental	BPharm	Full-Time	5		Strongly Disagree	Strongly Disagree	Neutral	Neutral	Neutral	Neutral	Neutral	Neutral	Neutral	Neutral	Neutral	Neutral	Neutral	Disagree	58.3333	Low
Egypt	Pharmacist	Younger than the mean	Married	Middle Class	Govermental	MSc	Part-Time	8		Disagree	Disagree	Neutral	Neutral	Neutral	Neutral	Neutral	Neutral	Neutral	Neutral	Neutral	Neutral	Neutral	Disagree	58.3333	Low
Egypt	Faculty Member	Older than the mean	Married	Middle Class	Govermental	PhD	Full-Time	22	University	Disagree	Strongly Disagree	Neutral	Neutral	Neutral	Neutral	Neutral	Neutral	Neutral	Neutral	Neutral	Neutral	Neutral	Neutral	60	Low
Egypt	Pharmacist	Younger than the mean	Married	Upper Class	Govermental	BPharm	Not Working	1		Neutral	Neutral	Strongly Agree	Neutral	Agree	Agree	Agree	Neutral	Strongly Agree	Agree	Neutral	Strongly Agree	Strongly Agree	Strongly Agree	83.3333	High
Egypt	Faculty Member	Younger than the mean	Single	Lower Class	Govermental	MSc	Full-Time	4	University	Strongly Disagree	Strongly Disagree	Neutral	Neutral	Neutral	Neutral	Neutral	Neutral	Neutral	Neutral	Neutral	Neutral	Neutral	Neutral	60	Low
Egypt	Pharmacist	Younger than the mean	Single	Lower Class	Govermental	BPharm	Full-Time	3	Comunity Pharmacy	Strongly Disagree	Strongly Disagree	Neutral	Neutral	Neutral	Neutral	Neutral	Neutral	Neutral	Neutral	Neutral	Neutral	Neutral	Disagree	58.3333	Low
Egypt	Faculty Member	Younger than the mean	Single	Middle Class	Govermental	BPharm	Part-Time	3	University	Agree	Agree	Strongly Agree	Strongly Agree	Strongly Agree	Agree	Strongly Agree	Strongly Agree	Neutral	Agree	Strongly Agree	Neutral	Neutral	Agree	85	High
Egypt	Faculty Member	Younger than the mean	Single	Upper Class	Govermental	BPharm	Full-Time	4	University	Strongly Agree	Neutral	Strongly Disagree	Strongly Disagree	Strongly Disagree	Strongly Agree	Strongly Agree	Strongly Agree	Strongly Agree	Strongly Agree	Disagree	Disagree	Disagree	Strongly Agree	65	Low
Egypt	Faculty Member	Younger than the mean	Single	Middle Class	Govermental	PhD	Full-Time	8	University	Neutral	Neutral	Agree	Agree	Agree	Strongly Agree	Strongly Agree	Agree	Agree	Neutral	Neutral	Agree	Agree	Agree	80	High
Egypt	Faculty Member	Younger than the mean	Single	Middle Class	Govermental	BPharm	Full-Time	3	University	Neutral	Strongly Agree	Neutral	Neutral	Agree	Neutral	Agree	Agree	Neutral	Agree	Agree	Agree	Neutral	Neutral	70	Low
Egypt	Faculty Member	Older than the mean	Single	Upper Class	Govermental	MSc	Part-Time	16	University	Strongly Agree	Strongly Agree	Strongly Agree	Strongly Agree	Strongly Agree	Strongly Agree	Strongly Agree	Strongly Agree	Strongly Agree	Agree	Agree	Disagree	Agree	Strongly Agree	90	High
Egypt	Faculty Member	Older than the mean	Single	Upper Class	Govermental	PhD	Full-Time	15	University	Agree	Neutral	Strongly Agree	Strongly Agree	Strongly Agree	Strongly Agree	Agree	Strongly Agree	Strongly Agree	Strongly Agree	Strongly Agree	Strongly Agree	Neutral	Strongly Disagree	88.3333	High
Egypt	Faculty Member	Older than the mean	Married	Middle Class	Govermental	PhD	Full-Time	10	University	Agree	Neutral	Strongly Agree	Strongly Agree	Strongly Agree	Strongly Disagree	Agree	Strongly Agree	Strongly Agree	Strongly Agree	Strongly Agree	Strongly Agree	Strongly Agree	Strongly Agree	91.6667	High
Egypt	Faculty Member	Older than the mean	Married	Upper Class	Govermental	PhD	Full-Time	28	University	Agree	Disagree	Agree	Agree	Agree	Agree	Agree	Agree	Agree	Agree	Agree	Agree	Neutral	Neutral	76.6667	High
Egypt	Faculty Member	Older than the mean	Married	Middle Class	Govermental	PhD	Full-Time	17	University	Agree	Agree	Strongly Agree	Strongly Agree	Strongly Agree	Strongly Agree	Strongly Agree	Strongly Agree	Strongly Agree	Strongly Agree	Strongly Agree	Strongly Agree	Strongly Disagree	Strongly Agree	93.3333	High
Egypt	Faculty Member	Older than the mean	Married	Upper Class	Govermental	PhD	Full-Time	22	University	Agree	Strongly Disagree	Strongly Agree	Strongly Agree	Agree	Neutral	Disagree	Neutral	Neutral	Agree	Strongly Agree	Neutral	Neutral	Strongly Agree	75	Low
Egypt	Faculty Member	Younger than the mean	Married	Upper Class	Govermental	BPharm	Full-Time	7	University	Strongly Agree	Strongly Agree	Strongly Agree	Strongly Agree	Strongly Agree	Strongly Agree	Strongly Agree	Strongly Agree	Strongly Agree	Strongly Agree	Strongly Agree	Strongly Agree	Strongly Agree	Strongly Agree	100	High
Egypt	Faculty Member	Younger than the mean	Single	Lower Class	Govermental	BPharm	Full-Time	5	University	Disagree	Disagree	Agree	Strongly Agree	Neutral	Neutral	Agree	Agree	Agree	Neutral	Agree	Agree	Disagree	Agree	73.3333	Low
Egypt	Faculty Member	Older than the mean	Married	Upper Class	Govermental	PhD	Full-Time	36	University	Neutral	Neutral	Disagree	Disagree	Agree	Strongly Agree	Strongly Agree	Agree	Strongly Agree	Agree	Neutral	Agree	Agree	Strongly Agree	78.3333	High
Egypt	Faculty Member	Older than the mean	Married	Middle Class	Govermental	PhD	Full-Time	21	University	Neutral	Agree	Agree	Agree	Neutral	Agree	Strongly Agree	Strongly Agree	Agree	Agree	Neutral	Agree	Agree	Neutral	78.3333	High
Egypt	Faculty Member	Younger than the mean	Married	Middle Class	Govermental	MSc	Full-Time	9	University	Agree	Neutral	Neutral	Strongly Agree	Strongly Agree	Strongly Agree	Strongly Agree	Neutral	Strongly Agree	Strongly Agree	Strongly Agree	Agree	Neutral	Strongly Agree	88.3333	High
Egypt	Faculty Member	Older than the mean	Others	Upper Class	Govermental	PhD	Full-Time	20	University	Neutral	Neutral	Neutral	Agree	Agree	Agree	Agree	Agree	Agree	Agree	Agree	Agree	Neutral	Agree	76.6667	High
Egypt	Faculty Member	Older than the mean	Married	Middle Class	Govermental	PhD	Full-Time	20	University	Neutral	Neutral	Strongly Agree	Strongly Agree	Strongly Agree	Agree	Agree	Agree	Strongly Agree	Strongly Agree	Strongly Agree	Agree	Agree	Strongly Agree	91.6667	High
Egypt	Faculty Member	Older than the mean	Married	Middle Class	Govermental	PhD	Full-Time	10	University	Agree	Disagree	Strongly Agree	Strongly Agree	Strongly Agree	Strongly Agree	Strongly Agree	Strongly Agree	Strongly Agree	Strongly Agree	Strongly Agree	Agree	Neutral	Agree	93.3333	High
Egypt	Faculty Member	Older than the mean	Married	Upper Class	Govermental	PhD	Full-Time	28	University	Neutral	Neutral	Agree	Agree	Disagree	Agree	Agree	Agree	Agree	Agree	Agree	Agree	Disagree	Agree	73.3333	Low
Egypt	Faculty Member	Younger than the mean	Married	Middle Class	Govermental	PhD	Full-Time	12	University	Agree	Strongly Disagree	Agree	Agree	Agree	Agree	Agree	Agree	Agree	Agree	Agree	Agree	Neutral	Agree	78.3333	High
Egypt	Faculty Member	Older than the mean	Married	Middle Class	Govermental	PhD	Full-Time	10	University	Agree	Neutral	Neutral	Neutral	Agree	Neutral	Agree	Agree	Agree	Neutral	Neutral	Neutral	Neutral	Agree	68.3333	Low
Egypt	Faculty Member	Older than the mean	Married	Middle Class	Govermental	PhD	Full-Time	27	University	Strongly Agree	Strongly Agree	Agree	Agree	Agree	Agree	Agree	Agree	Agree	Agree	Agree	Agree	Agree	Strongly Agree	81.6667	High
Egypt	Faculty Member	Older than the mean	Married	Middle Class	Govermental	MSc	Full-Time	13	University	Neutral	Disagree	Neutral	Neutral	Neutral	Neutral	Neutral	Neutral	Neutral	Neutral	Neutral	Neutral	Neutral	Agree	61.6667	Low
Egypt	Faculty Member	Younger than the mean	Single	Lower Class	Govermental	BPharm	Full-Time	1	University	Neutral	Disagree	Agree	Agree	Agree	Agree	Agree	Agree	Agree	Agree	Agree	Neutral	Agree	Disagree	75	Low
Saudi Arabia	Pharmacist	Older than the mean	Married	Upper Class	Govermental	MSc	Full-Time	23	Hospital Pharmacy	Agree	Agree	Agree	Agree	Agree	Agree	Neutral	Strongly Agree	Agree	Agree	Agree	Agree	Agree	Strongly Agree	81.6667	High
Saudi Arabia	Pharmacist	Older than the mean	Married	Middle Class	Private	BPharm	Full-Time	21		Strongly Agree	Disagree	Strongly Agree	Strongly Agree	Agree	Agree	Agree	Agree	Strongly Agree	Strongly Agree	Strongly Agree	Agree	Strongly Agree	Strongly Agree	91.6667	High
Saudi Arabia	Pharmacist	Younger than the mean	Married	Upper Class	Private	PharmD	Not Working	3		Strongly Agree	Strongly Agree	Strongly Agree	Strongly Agree	Agree	Strongly Agree	Agree	Strongly Agree	Agree	Strongly Agree	Strongly Agree	Strongly Agree	Agree	Agree	91.6667	High
Saudi Arabia	Pharmacist	Younger than the mean	Married	Middle Class	Govermental	BPharm	Full-Time	6	Comunity Pharmacy	Strongly Agree	Strongly Agree	Disagree	Disagree	Agree	Agree	Neutral	Neutral	Neutral	Agree	Neutral	Neutral	Neutral	Agree	63.3333	Low
Saudi Arabia	Pharmacist	Younger than the mean	Single	Lower Class	Private	PharmD	Full-Time	14	Hospital Pharmacy	Neutral	Neutral	Agree	Agree	Agree	Agree	Agree	Agree	Agree	Agree	Agree	Agree	Agree	Strongly Agree	81.6667	High
Saudi Arabia	Pharmacist	Younger than the mean	Married	Middle Class	Govermental	BPharm	Full-Time	13		Neutral	Agree	Strongly Agree	Strongly Agree	Strongly Agree	Strongly Agree	Strongly Agree	Strongly Agree	Strongly Agree	Strongly Agree	Strongly Agree	Strongly Agree	Strongly Agree	Strongly Agree	100	High
Saudi Arabia	Pharmacist	Younger than the mean	Married	Upper Class	Govermental	BPharm	Full-Time	13		Agree	Agree	Strongly Agree	Strongly Agree	Strongly Agree	Agree	Agree	Strongly Agree	Agree	Strongly Agree	Agree	Agree	Strongly Agree	Agree	90	High
Saudi Arabia	Pharmacist	Younger than the mean	Single	Upper Class	Govermental	PharmD	Full-Time	3		Agree	Agree	Neutral	Neutral	Neutral	Neutral	Neutral	Neutral	Neutral	Neutral	Neutral	Neutral	Neutral	Strongly Disagree	56.6667	Low
Saudi Arabia	Pharmacist	Younger than the mean	Married	Upper Class	Private	PharmD	Full-Time	14	Hospital Pharmacy	Neutral	Disagree	Neutral	Neutral	Agree	Neutral	Neutral	Agree	Agree	Neutral	Neutral	Neutral	Strongly Agree	Strongly Agree	71.6667	Low
Saudi Arabia	Pharmacist	Younger than the mean	Single	Middle Class	Govermental	PharmD	Full-Time	6		Agree	Strongly Disagree	Disagree	Strongly Agree	Strongly Agree	Strongly Agree	Strongly Agree	Neutral	Strongly Agree	Strongly Agree	Strongly Agree	Neutral	Neutral	Neutral	81.6667	High
Saudi Arabia	Pharmacist	Older than the mean	Married	Upper Class	Govermental	MSc	Full-Time	33		Agree	Neutral	Agree	Agree	Agree	Agree	Agree	Agree	Neutral	Agree	Agree	Agree	Disagree	Neutral	73.3333	Low
Saudi Arabia	Pharmacist	Younger than the mean	Single	Upper Class	Govermental	BPharm	Full-Time	13		Neutral	Agree	Neutral	Neutral	Neutral	Neutral	Neutral	Neutral	Neutral	Neutral	Neutral	Neutral	Neutral	Strongly Agree	63.3333	Low
Saudi Arabia	Pharmacist	Younger than the mean	Married	Middle Class	Private	BPharm	Full-Time	12		Strongly Agree	Strongly Agree	Disagree	Agree	Disagree	Strongly Agree	Strongly Agree	Strongly Agree	Strongly Agree	Neutral	Disagree	Disagree	Strongly Agree	Strongly Agree	75	Low
Saudi Arabia	Pharmacist	Younger than the mean	Married	Upper Class	Govermental	MSc	Full-Time	14		Agree	Neutral	Neutral	Neutral	Neutral	Neutral	Neutral	Neutral	Neutral	Neutral	Neutral	Neutral	Neutral	Strongly Agree	63.3333	Low
Saudi Arabia	Pharmacist	Younger than the mean	Single	Middle Class	Govermental	PharmD	Full-Time	5		Agree	Neutral	Neutral	Neutral	Agree	Agree	Neutral	Agree	Agree	Agree	Agree	Neutral	Neutral	Agree	71.6667	Low
Saudi Arabia	Pharmacist	Older than the mean	Married	Middle Class	Private	BPharm	Full-Time	15		Strongly Agree	Strongly Agree	Strongly Agree	Strongly Agree	Strongly Agree	Strongly Agree	Agree	Strongly Agree	Agree	Strongly Agree	Strongly Agree	Agree	Strongly Agree	Strongly Agree	95	High
Saudi Arabia	Pharmacist	Younger than the mean	Single	Upper Class	Private	BPharm	Full-Time	3		Strongly Agree	Strongly Agree	Strongly Agree	Strongly Agree	Strongly Agree	Strongly Agree	Strongly Agree	Strongly Agree	Strongly Agree	Strongly Agree	Strongly Agree	Strongly Agree	Strongly Agree	Strongly Agree	100	High
Saudi Arabia	Pharmacist	Younger than the mean	Single	Middle Class	Private	PharmD	Self-Employed	5		Agree	Strongly Agree	Strongly Agree	Strongly Agree	Neutral	Agree	Agree	Agree	Strongly Agree	Agree	Agree	Agree	Agree	Agree	83.3333	High
Saudi Arabia	Pharmacist	Younger than the mean	Married	Upper Class	Private	BPharm	Full-Time	11		Neutral	Neutral	Neutral	Agree	Disagree	Strongly Agree	Disagree	Agree	Neutral	Neutral	Agree	Agree	Agree	Agree	70	Low
Saudi Arabia	Pharmacist	Younger than the mean	Single	Lower Class	Private	BPharm	Full-Time	1	Comunity Pharmacy	Neutral	Neutral	Neutral	Neutral	Neutral	Neutral	Neutral	Neutral	Neutral	Neutral	Neutral	Neutral	Neutral	Strongly Agree	63.3333	Low
Saudi Arabia	Pharmacist	Older than the mean	Married	Lower Class	Private	BPharm	Self-Employed	20		Agree	Neutral	Neutral	Neutral	Agree	Agree	Agree	Agree	Agree	Agree	Neutral	Agree	Agree	Neutral	73.3333	Low
Saudi Arabia	Pharmacist	Younger than the mean	Others	Middle Class	Govermental	PharmD	Full-Time	11		Strongly Agree	Strongly Disagree	Agree	Agree	Agree	Agree	Agree	Agree	Agree	Agree	Agree	Agree	Agree	Strongly Agree	81.6667	High
Saudi Arabia	Pharmacist	Younger than the mean	Married	Lower Class	Govermental	PharmD	Part-Time	0		Neutral	Neutral	Neutral	Strongly Agree	Agree	Agree	Agree	Agree	Strongly Agree	Agree	Agree	Strongly Agree	Agree	Strongly Agree	85	High
Saudi Arabia	Faculty Member	Younger than the mean	Married	Lower Class	Govermental	PhD	Full-Time	5	University	Agree	Agree	Disagree	Disagree	Disagree	Agree	Agree	Agree	Agree	Agree	Agree	Agree	Agree	Agree	70	Low
Saudi Arabia	Faculty Member	Older than the mean	Single	Upper Class	Govermental	PhD	Full-Time	4	University	Neutral	Disagree	Disagree	Agree	Strongly Agree	Strongly Agree	Strongly Agree	Strongly Agree	Strongly Agree	Disagree	Agree	Disagree	Agree	Strongly Agree	80	High
Saudi Arabia	Faculty Member	Older than the mean	Married	Upper Class	Govermental	PhD	Full-Time	11	University	Agree	Neutral	Disagree	Disagree	Disagree	Disagree	Disagree	Strongly Agree	Disagree	Neutral	Disagree	Disagree	Neutral	Strongly Agree	53.3333	Low
Saudi Arabia	Faculty Member	Older than the mean	Single	Lower Class	Govermental	PhD	Full-Time	13	University	Agree	Neutral	Agree	Agree	Agree	Agree	Agree	Disagree	Strongly Agree	Disagree	Agree	Disagree	Disagree	Agree	68.3333	Low
Saudi Arabia	Faculty Member	Older than the mean	Married	Middle Class	Govermental	PhD	Full-Time	17	University	Agree	Agree	Neutral	Neutral	Neutral	Neutral	Neutral	Neutral	Neutral	Neutral	Neutral	Neutral	Neutral	Strongly Agree	63.3333	Low
Saudi Arabia	Faculty Member	Younger than the mean	Married	Lower Class	Govermental	PhD	Full-Time	10	University	Strongly Agree	Strongly Agree	Strongly Disagree	Strongly Agree	Strongly Agree	Strongly Agree	Strongly Agree	Strongly Disagree	Strongly Agree	Strongly Agree	Strongly Agree	Disagree	Strongly Disagree	Strongly Disagree	68.3333	Low
Saudi Arabia	Faculty Member	Younger than the mean	Single	Middle Class	Private	PhD	Full-Time	4	University	Agree	Strongly Agree	Strongly Agree	Strongly Agree	Strongly Agree	Agree	Agree	Neutral	Strongly Agree	Strongly Agree	Strongly Agree	Neutral	Agree	Strongly Agree	88.3333	High
Saudi Arabia	Faculty Member	Older than the mean	Married	Upper Class	Govermental	PhD	Full-Time	9	University	Strongly Agree	Agree	Neutral	Neutral	Neutral	Neutral	Neutral	Neutral	Neutral	Neutral	Neutral	Neutral	Neutral	Agree	61.6667	Low
Saudi Arabia	Faculty Member	Younger than the mean	Married	Upper Class	Govermental	MSc	Full-Time	3	University	Agree	Neutral	Strongly Disagree	Agree	Agree	Agree	Strongly Agree	Disagree	Strongly Agree	Neutral	Neutral	Agree	Neutral	Strongly Agree	71.6667	Low
Kuwait	Pharmacist	Older than the mean	Married	Upper Class	Private	BPharm	Full-Time	15	Comunity Pharmacy	Neutral	Agree	Agree	Agree	Neutral	Agree	Agree	Neutral	Agree	Agree	Agree	Agree	Agree	Strongly Agree	78.3333	High
Kuwait	Pharmacist	Older than the mean	Married	Middle Class	Govermental	BPharm	Self-Employed	18		Disagree	Disagree	Agree	Agree	Agree	Neutral	Agree	Agree	Agree	Agree	Agree	Neutral	Neutral	Neutral	73.3333	Low
Kuwait	Pharmacist	Younger than the mean	Married	Middle Class	Govermental	PharmD	Full-Time	8	Comunity Pharmacy	Agree	Agree	Agree	Agree	Neutral	Agree	Neutral	Neutral	Neutral	Neutral	Agree	Agree	Neutral	Neutral	68.3333	Low
Kuwait	Pharmacist	Younger than the mean	Married	Middle Class	Govermental	PharmD	Full-Time	14	Comunity Pharmacy	Agree	Neutral	Agree	Agree	Neutral	Agree	Agree	Agree	Agree	Agree	Agree	Agree	Agree	Agree	78.3333	High
Kuwait	Pharmacist	Older than the mean	Married	Middle Class	Govermental	BPharm	Full-Time	16		Neutral	Neutral	Agree	Agree	Neutral	Neutral	Agree	Agree	Agree	Agree	Strongly Agree	Agree	Agree	Neutral	76.6667	High
Kuwait	Pharmacist	Younger than the mean	Single	Lower Class	Private	BPharm	Full-Time	4	Comunity Pharmacy	Agree	Neutral	Disagree	Disagree	Strongly Disagree	Neutral	Neutral	Neutral	Agree	Disagree	Neutral	Agree	Neutral	Strongly Agree	58.3333	Low
Kuwait	Pharmacist	Older than the mean	Married	Upper Class	Govermental	BPharm	Full-Time	16	Comunity Pharmacy	Disagree	Disagree	Strongly Agree	Agree	Agree	Neutral	Neutral	Strongly Agree	Agree	Agree	Neutral	Strongly Agree	Neutral	Disagree	75	Low
Kuwait	Pharmacist	Younger than the mean	Married	Upper Class	Govermental	MSc	Full-Time	13	Comunity Pharmacy	Disagree	Strongly Disagree	Neutral	Agree	Agree	Neutral	Neutral	Agree	Agree	Agree	Neutral	Agree	Agree	Strongly Agree	75	Low
Kuwait	Pharmacist	Younger than the mean	Single	Middle Class	Private	BPharm	Self-Employed	5		Disagree	Disagree	Agree	Neutral	Neutral	Agree	Strongly Agree	Strongly Agree	Agree	Agree	Agree	Agree	Agree	Agree	80	High
Kuwait	Pharmacist	Older than the mean	Others	Middle Class	Govermental	BPharm	Full-Time	20	Comunity Pharmacy	Strongly Agree	Neutral	Agree	Agree	Agree	Neutral	Agree	Agree	Agree	Agree	Agree	Agree	Neutral	Agree	76.6667	High
Kuwait	Pharmacist	Younger than the mean	Single	Lower Class	Private	BPharm	Full-Time	1	Comunity Pharmacy	Strongly Agree	Strongly Agree	Agree	Agree	Strongly Agree	Agree	Agree	Agree	Strongly Agree	Agree	Strongly Agree	Agree	Neutral	Agree	83.3333	High
Kuwait	Pharmacist	Younger than the mean	Married	Middle Class	Govermental	BPharm	Full-Time	8	Comunity Pharmacy	Neutral	Neutral	Agree	Agree	Neutral	Neutral	Neutral	Agree	Agree	Neutral	Agree	Agree	Agree	Strongly Agree	75	Low
Kuwait	Pharmacist	Younger than the mean	Married	Middle Class	Private	BPharm	Self-Employed	7	Comunity Pharmacy	Neutral	Neutral	Neutral	Agree	Neutral	Agree	Agree	Neutral	Neutral	Agree	Agree	Agree	Agree	Neutral	71.6667	Low
Kuwait	Pharmacist	Younger than the mean	Married	Upper Class	Govermental	BPharm	Full-Time	4		Agree	Agree	Neutral	Neutral	Neutral	Neutral	Neutral	Neutral	Neutral	Neutral	Neutral	Neutral	Neutral	Strongly Agree	63.3333	Low
Kuwait	Pharmacist	Younger than the mean	Married	Middle Class	Govermental	BPharm	Full-Time	13	Comunity Pharmacy	Neutral	Neutral	Agree	Strongly Agree	Strongly Agree	Strongly Agree	Agree	Agree	Strongly Agree	Agree	Agree	Agree	Strongly Agree	Strongly Agree	90	High
Kuwait	Pharmacist	Younger than the mean	Single	Upper Class	Private	BPharm	Full-Time	3	Comunity Pharmacy	Agree	Disagree	Neutral	Agree	Agree	Agree	Strongly Agree	Agree	Strongly Agree	Strongly Agree	Neutral	Agree	Strongly Agree	Agree	83.3333	High
Kuwait	Pharmacist	Younger than the mean	Married	Upper Class	Govermental	BPharm	Full-Time	12	Comunity Pharmacy	Neutral	Disagree	Disagree	Neutral	Disagree	Neutral	Neutral	Neutral	Agree	Agree	Neutral	Neutral	Disagree	Agree	60	Low
Kuwait	Pharmacist	Younger than the mean	Single	Middle Class	Private	BPharm	Part-Time	11	Drug Store or Company	Neutral	Neutral	Agree	Agree	Agree	Agree	Neutral	Agree	Neutral	Strongly Agree	Agree	Agree	Agree	Agree	78.3333	High
Kuwait	Pharmacist	Younger than the mean	Married	Middle Class	Govermental	BPharm	Full-Time	11	Comunity Pharmacy	Neutral	Neutral	Neutral	Neutral	Neutral	Neutral	Neutral	Neutral	Neutral	Neutral	Neutral	Neutral	Neutral	Neutral	60	Low
Kuwait	Pharmacist	Older than the mean	Married	Upper Class	Private	BPharm	Full-Time	17	Comunity Pharmacy	Agree	Agree	Disagree	Agree	Agree	Neutral	Strongly Disagree	Strongly Disagree	Disagree	Neutral	Neutral	Agree	Disagree	Strongly Agree	56.6667	Low
Kuwait	Pharmacist	Older than the mean	Married	Upper Class	Private	BPharm	Full-Time	17		Agree	Strongly Agree	Agree	Agree	Agree	Agree	Neutral	Agree	Strongly Agree	Agree	Strongly Agree	Neutral	Agree	Neutral	78.3333	High
Kuwait	Pharmacist	Younger than the mean	Single	Middle Class	Govermental	BPharm	Full-Time	10	Comunity Pharmacy	Neutral	Neutral	Agree	Agree	Agree	Agree	Agree	Strongly Agree	Agree	Agree	Agree	Strongly Agree	Neutral	Strongly Agree	83.3333	High
Kuwait	Pharmacist	Younger than the mean	Married	Middle Class	Private	BPharm	Full-Time	10		Neutral	Neutral	Neutral	Neutral	Neutral	Neutral	Neutral	Strongly Agree	Neutral	Strongly Agree	Neutral	Strongly Agree	Neutral	Neutral	70	Low
Kuwait	Pharmacist	Older than the mean	Married	Middle Class	Govermental	BPharm	Full-Time	15	Comunity Pharmacy	Disagree	Agree	Agree	Agree	Agree	Agree	Agree	Agree	Agree	Agree	Agree	Agree	Agree	Disagree	76.6667	High
Kuwait	Pharmacist	Younger than the mean	Married	Upper Class	Govermental	BPharm	Full-Time	13	Comunity Pharmacy	Neutral	Disagree	Agree	Agree	Agree	Agree	Agree	Strongly Agree	Agree	Agree	Agree	Strongly Agree	Strongly Disagree	Neutral	76.6667	High
Kuwait	Pharmacist	Older than the mean	Married	Lower Class	Govermental	BPharm	Self-Employed	17	Drug Store or Company	Neutral	Agree	Neutral	Strongly Agree	Agree	Agree	Agree	Agree	Agree	Agree	Agree	Agree	Agree	Agree	80	High
Kuwait	Pharmacist	Younger than the mean	Single	Middle Class	Govermental	PharmD	Full-Time	6	Hospital Pharmacy	Neutral	Neutral	Strongly Agree	Strongly Agree	Agree	Strongly Agree	Strongly Agree	Agree	Agree	Neutral	Agree	Disagree	Strongly Agree	Neutral	81.6667	High
Kuwait	Pharmacist	Younger than the mean	Single	Upper Class	Private	BPharm	Full-Time	0	Others	Strongly Agree	Agree	Agree	Neutral	Disagree	Agree	Agree	Agree	Disagree	Agree	Agree	Neutral	Disagree	Agree	66.6667	Low
Kuwait	Pharmacist	Younger than the mean	Married	Middle Class	Private	BPharm	Full-Time	5	Comunity Pharmacy	Neutral	Neutral	Strongly Disagree	Strongly Agree	Strongly Agree	Agree	Strongly Agree	Neutral	Strongly Agree	Strongly Agree	Neutral	Agree	Neutral	Agree	78.3333	High
Kuwait	Pharmacist	Younger than the mean	Married	Middle Class	Govermental	BPharm	Full-Time	11	Comunity Pharmacy	Strongly Agree	Strongly Agree	Strongly Agree	Strongly Agree	Strongly Agree	Strongly Agree	Strongly Agree	Strongly Agree	Strongly Agree	Strongly Agree	Strongly Agree	Strongly Agree	Strongly Agree	Strongly Agree	100	High
Palestine	Pharmacist	Younger than the mean	Single	Middle Class	Govermental	BPharm	Not Working	1		Neutral	Neutral	Strongly Agree	Strongly Agree	Strongly Agree	Strongly Agree	Strongly Agree	Strongly Agree	Strongly Agree	Strongly Agree	Strongly Agree	Strongly Agree	Strongly Agree	Strongly Agree	100	High
Palestine	Pharmacist	Younger than the mean	Married	Middle Class	Private	BPharm	Part-Time	1	Comunity Pharmacy	Disagree	Strongly Disagree	Agree	Strongly Agree	Strongly Agree	Strongly Agree	Strongly Agree	Strongly Agree	Neutral	Strongly Agree	Strongly Agree	Neutral	Disagree	Strongly Agree	86.6667	High
Palestine	Pharmacist	Younger than the mean	Single	Lower Class	Private	BPharm	Part-Time	3		Agree	Strongly Agree	Agree	Neutral	Strongly Agree	Agree	Agree	Agree	Strongly Agree	Strongly Agree	Strongly Disagree	Agree	Agree	Strongly Agree	80	High
Palestine	Pharmacist	Younger than the mean	Married	Middle Class	Private	BPharm	Part-Time	7	Comunity Pharmacy	Neutral	Disagree	Neutral	Neutral	Neutral	Neutral	Neutral	Agree	Neutral	Neutral	Neutral	Agree	Neutral	Agree	65	Low
Palestine	Pharmacist	Younger than the mean	Married	Middle Class	Private	BPharm	Not Working	1		Neutral	Strongly Disagree	Agree	Agree	Agree	Agree	Agree	Agree	Neutral	Agree	Agree	Agree	Agree	Strongly Agree	80	High
Palestine	Pharmacist	Younger than the mean	Married	Middle Class	Govermental	BPharm	Part-Time	3	Comunity Pharmacy	Agree	Agree	Agree	Agree	Agree	Agree	Agree	Agree	Agree	Agree	Agree	Agree	Agree	Agree	80	High
Palestine	Pharmacist	Younger than the mean	Single	Middle Class	Private	MSc	Part-Time	6		Agree	Neutral	Strongly Agree	Strongly Agree	Strongly Agree	Disagree	Strongly Agree	Agree	Strongly Agree	Strongly Agree	Strongly Agree	Agree	Neutral	Strongly Agree	88.3333	High
Palestine	Faculty Member	Older than the mean	Married	Upper Class	Private	MSc	Full-Time	11	University	Agree	Neutral	Neutral	Agree	Agree	Agree	Agree	Agree	Agree	Agree	Agree	Agree	Agree	Neutral	76.6667	High
Palestine	Pharmacist	Younger than the mean	Married	Upper Class	Govermental	BPharm	Not Working	5		Neutral	Disagree	Agree	Agree	Strongly Agree	Strongly Agree	Strongly Agree	Neutral	Agree	Agree	Agree	Agree	Neutral	Agree	81.6667	High
Palestine	Pharmacist	Younger than the mean	Single	Middle Class	Private	BPharm	Part-Time	1	Comunity Pharmacy	Neutral	Neutral	Agree	Neutral	Strongly Disagree	Strongly Agree	Agree	Agree	Strongly Agree	Agree	Agree	Neutral	Disagree	Agree	71.6667	Low
Palestine	Pharmacist	Younger than the mean	Single	Lower Class	Private	BPharm	Not Working	2		Agree	Agree	Neutral	Neutral	Neutral	Neutral	Neutral	Agree	Agree	Agree	Agree	Agree	Agree	Neutral	70	Low
Palestine	Pharmacist	Younger than the mean	Single	Middle Class	Private	BPharm	Full-Time	1	Comunity Pharmacy	Neutral	Neutral	Disagree	Disagree	Agree	Agree	Agree	Strongly Agree	Strongly Agree	Strongly Agree	Neutral	Neutral	Agree	Strongly Agree	76.6667	High
Palestine	Pharmacist	Younger than the mean	Married	Upper Class	Private	BPharm	Full-Time	12	Drug Store or Company	Agree	Disagree	Strongly Agree	Strongly Agree	Strongly Agree	Strongly Agree	Strongly Agree	Strongly Agree	Neutral	Agree	Agree	Agree	Strongly Agree	Agree	90	High
Palestine	Faculty Member	Older than the mean	Married	Upper Class	Private	PhD	Full-Time	25	University	Agree	Neutral	Disagree	Neutral	Neutral	Agree	Agree	Neutral	Agree	Neutral	Neutral	Neutral	Neutral	Agree	65	Low
Palestine	Faculty Member	Older than the mean	Married	Upper Class	Private	MSc	Full-Time	22	University	Agree	Agree	Agree	Disagree	Agree	Agree	Agree	Agree	Agree	Agree	Disagree	Agree	Agree	Strongly Agree	75	Low
Palestine	Faculty Member	Younger than the mean	Single	Lower Class	Govermental	BPharm	Full-Time	2	University	Disagree	Disagree	Agree	Strongly Agree	Strongly Agree	Agree	Agree	Agree	Agree	Strongly Agree	Strongly Agree	Strongly Agree	Strongly Agree	Neutral	88.3333	High
Palestine	Faculty Member	Younger than the mean	Single	Lower Class	Govermental	BPharm	Full-Time	2	University	Disagree	Disagree	Agree	Strongly Agree	Strongly Agree	Agree	Agree	Agree	Agree	Strongly Agree	Strongly Agree	Strongly Agree	Strongly Agree	Neutral	88.3333	High
Palestine	Faculty Member	Older than the mean	Married	Middle Class	Private	PhD	Full-Time	18	University	Neutral	Strongly Disagree	Neutral	Neutral	Neutral	Neutral	Neutral	Agree	Agree	Agree	Agree	Agree	Agree	Disagree	68.3333	Low
Palestine	Faculty Member	Older than the mean	Others	Middle Class	Govermental	PhD	Full-Time	6	University	Neutral	Neutral	Agree	Neutral	Agree	Agree	Agree	Agree	Neutral	Agree	Agree	Agree	Neutral	Disagree	71.6667	Low
Palestine	Faculty Member	Younger than the mean	Married	Lower Class	Private	MSc	Full-Time	5	University	Agree	Agree	Strongly Agree	Agree	Strongly Agree	Agree	Neutral	Agree	Agree	Strongly Agree	Agree	Strongly Agree	Agree	Strongly Agree	86.6667	High
Palestine	Faculty Member	Younger than the mean	Married	Upper Class	Private	MSc	Full-Time	11	University	Disagree	Disagree	Agree	Agree	Neutral	Neutral	Neutral	Agree	Neutral	Neutral	Agree	Agree	Disagree	Agree	68.3333	Low
Palestine	Pharmacist	Younger than the mean	Single	Middle Class	Private	BPharm	Full-Time	3		Disagree	Neutral	Agree	Agree	Agree	Agree	Agree	Agree	Agree	Agree	Agree	Agree	Agree	Disagree	76.6667	High
Palestine	Pharmacist	Younger than the mean	Married	Upper Class	Govermental	BPharm	Full-Time	10	Comunity Pharmacy	Disagree	Neutral	Agree	Neutral	Disagree	Disagree	Strongly Agree	Agree	Agree	Agree	Agree	Agree	Agree	Disagree	70	Low
